# Supplementary material for: Mechanistic Modeling of Gene Regulation and Metabolism Identifies Potential Targets for Hepatocellular Carcinoma
Source: Front Genet. 2020 Dec 23;11:595242. doi: 10.3389/fgene.2020.595242 (PMC7786279; doi:10.3389/fgene.2020.595242)
Supplement: Supplementary Table 1 — Composition of normal/HCC liver model: The regulatory network of normal/HCC liver and the composition of integrated models. [file Table_1.XLSX]

## Sheet: Normal regulatory
Regulatory Network of Normal Liver Tissue
TF	GENE	RELA
ENSG00000001167	ENSG00000071054	0
ENSG00000001167	ENSG00000131100	0
ENSG00000001167	ENSG00000166484	0
ENSG00000001167	ENSG00000166508	0
ENSG00000001167	ENSG00000170899	0
ENSG00000001167	ENSG00000184005	0
ENSG00000005007	ENSG00000007047	0
ENSG00000005007	ENSG00000010256	0
ENSG00000005007	ENSG00000028116	0
ENSG00000005007	ENSG00000099904	1
ENSG00000005007	ENSG00000101160	0
ENSG00000005007	ENSG00000126088	0
ENSG00000005007	ENSG00000132153	0
ENSG00000005007	ENSG00000137411	0
ENSG00000005007	ENSG00000149925	0
ENSG00000005007	ENSG00000160446	0
ENSG00000005007	ENSG00000166183	0
ENSG00000005007	ENSG00000166825	0
ENSG00000005007	ENSG00000167733	0
ENSG00000005007	ENSG00000172831	0
ENSG00000005007	ENSG00000180776	0
ENSG00000005007	ENSG00000186908	0
ENSG00000005007	ENSG00000187531	0
ENSG00000005007	ENSG00000204394	1
ENSG00000005007	ENSG00000213619	0
ENSG00000005075	ENSG00000004700	1
ENSG00000005075	ENSG00000018280	0
ENSG00000005075	ENSG00000099381	0
ENSG00000005075	ENSG00000099797	0
ENSG00000005075	ENSG00000100075	0
ENSG00000005075	ENSG00000100116	0
ENSG00000005075	ENSG00000101365	0
ENSG00000005075	ENSG00000101473	0
ENSG00000005075	ENSG00000101945	0
ENSG00000005075	ENSG00000105379	0
ENSG00000005075	ENSG00000105568	0
ENSG00000005075	ENSG00000105618	0
ENSG00000005075	ENSG00000108528	0
ENSG00000005075	ENSG00000110536	0
ENSG00000005075	ENSG00000115825	0
ENSG00000005075	ENSG00000118046	0
ENSG00000005075	ENSG00000126088	1
ENSG00000005075	ENSG00000126091	0
ENSG00000005075	ENSG00000130717	0
ENSG00000005075	ENSG00000131748	0
ENSG00000005075	ENSG00000136856	0
ENSG00000005075	ENSG00000139531	0
ENSG00000005075	ENSG00000141873	0
ENSG00000005075	ENSG00000143374	0
ENSG00000005075	ENSG00000143811	0
ENSG00000005075	ENSG00000145217	0
ENSG00000005075	ENSG00000148334	0
ENSG00000005075	ENSG00000160446	0
ENSG00000005075	ENSG00000164543	0
ENSG00000005075	ENSG00000172531	0
ENSG00000005075	ENSG00000174915	0
ENSG00000005075	ENSG00000175048	0
ENSG00000005075	ENSG00000175634	0
ENSG00000005075	ENSG00000177542	0
ENSG00000005075	ENSG00000179085	0
ENSG00000005075	ENSG00000183207	0
ENSG00000005075	ENSG00000184076	0
ENSG00000005075	ENSG00000184470	0
ENSG00000005102	ENSG00000067057	0
ENSG00000005102	ENSG00000067225	0
ENSG00000005102	ENSG00000090020	0
ENSG00000005102	ENSG00000100994	0
ENSG00000005102	ENSG00000105281	0
ENSG00000005102	ENSG00000109610	0
ENSG00000005102	ENSG00000118094	0
ENSG00000005102	ENSG00000121900	0
ENSG00000005102	ENSG00000124212	0
ENSG00000005102	ENSG00000129353	0
ENSG00000005102	ENSG00000129465	0
ENSG00000005102	ENSG00000130821	0
ENSG00000005102	ENSG00000138823	0
ENSG00000005102	ENSG00000139209	0
ENSG00000005102	ENSG00000143393	0
ENSG00000005102	ENSG00000154330	0
ENSG00000005102	ENSG00000163581	0
ENSG00000005102	ENSG00000163932	0
ENSG00000005102	ENSG00000165672	0
ENSG00000005102	ENSG00000174640	1
ENSG00000005102	ENSG00000180776	0
ENSG00000005102	ENSG00000181019	0
ENSG00000005102	ENSG00000183696	0
ENSG00000005102	ENSG00000185633	0
ENSG00000005102	ENSG00000198648	0
ENSG00000005339	ENSG00000134255	0
ENSG00000005339	ENSG00000197594	0
ENSG00000005436	ENSG00000010671	0
ENSG00000005436	ENSG00000023041	0
ENSG00000005436	ENSG00000068745	0
ENSG00000005436	ENSG00000073417	0
ENSG00000005436	ENSG00000085511	0
ENSG00000005436	ENSG00000088386	0
ENSG00000005436	ENSG00000101782	0
ENSG00000005436	ENSG00000116906	0
ENSG00000005436	ENSG00000117834	1
ENSG00000005436	ENSG00000118363	0
ENSG00000005436	ENSG00000121281	0
ENSG00000005436	ENSG00000122126	0
ENSG00000005436	ENSG00000122912	0
ENSG00000005436	ENSG00000134744	0
ENSG00000005436	ENSG00000139144	1
ENSG00000005436	ENSG00000143570	0
ENSG00000005436	ENSG00000146701	0
ENSG00000005436	ENSG00000153291	0
ENSG00000005436	ENSG00000162408	0
ENSG00000005436	ENSG00000163482	0
ENSG00000005436	ENSG00000181555	0
ENSG00000005436	ENSG00000188676	0
ENSG00000005436	ENSG00000197375	0
ENSG00000005436	ENSG00000204084	0
ENSG00000005436	ENSG00000240038	0
ENSG00000005513	ENSG00000072210	0
ENSG00000005513	ENSG00000115085	0
ENSG00000005513	ENSG00000118094	0
ENSG00000005513	ENSG00000121900	0
ENSG00000005513	ENSG00000145439	0
ENSG00000005513	ENSG00000183696	0
ENSG00000005889	ENSG00000080823	0
ENSG00000005889	ENSG00000126821	0
ENSG00000005889	ENSG00000152779	0
ENSG00000005981	ENSG00000005249	0
ENSG00000005981	ENSG00000064225	0
ENSG00000005981	ENSG00000086062	0
ENSG00000005981	ENSG00000109861	0
ENSG00000005981	ENSG00000167772	0
ENSG00000006194	ENSG00000203797	0
ENSG00000006194	ENSG00000241878	0
ENSG00000006468	ENSG00000090020	0
ENSG00000006468	ENSG00000112303	0
ENSG00000006468	ENSG00000131446	0
ENSG00000006468	ENSG00000140829	0
ENSG00000006468	ENSG00000151790	0
ENSG00000006468	ENSG00000157426	0
ENSG00000006468	ENSG00000183549	0
ENSG00000006468	ENSG00000198162	0
ENSG00000006468	ENSG00000267855	0
ENSG00000006704	ENSG00000038382	0
ENSG00000006704	ENSG00000069535	0
ENSG00000006704	ENSG00000075413	0
ENSG00000006704	ENSG00000083223	0
ENSG00000006704	ENSG00000088386	0
ENSG00000006704	ENSG00000104365	0
ENSG00000006704	ENSG00000105499	0
ENSG00000006704	ENSG00000111669	0
ENSG00000006704	ENSG00000113721	0
ENSG00000006704	ENSG00000118058	0
ENSG00000006704	ENSG00000122126	0
ENSG00000006704	ENSG00000123131	0
ENSG00000006704	ENSG00000126883	0
ENSG00000006704	ENSG00000132664	0
ENSG00000006704	ENSG00000136143	0
ENSG00000006704	ENSG00000139718	0
ENSG00000006704	ENSG00000140474	0
ENSG00000006704	ENSG00000148384	0
ENSG00000006704	ENSG00000151366	0
ENSG00000006704	ENSG00000157764	0
ENSG00000006704	ENSG00000160075	0
ENSG00000006704	ENSG00000163482	0
ENSG00000006704	ENSG00000163513	0
ENSG00000006704	ENSG00000167306	0
ENSG00000006704	ENSG00000172613	0
ENSG00000006704	ENSG00000174227	0
ENSG00000006704	ENSG00000181789	0
ENSG00000006704	ENSG00000184381	0
ENSG00000006704	ENSG00000189043	0
ENSG00000006704	ENSG00000197375	0
ENSG00000006704	ENSG00000237172	0
ENSG00000007372	ENSG00000010671	0
ENSG00000007372	ENSG00000080493	0
ENSG00000007372	ENSG00000148834	0
ENSG00000007372	ENSG00000151151	0
ENSG00000007866	ENSG00000061938	0
ENSG00000007866	ENSG00000099904	0
ENSG00000007866	ENSG00000106799	0
ENSG00000007866	ENSG00000107140	0
ENSG00000007866	ENSG00000122390	0
ENSG00000007866	ENSG00000140474	0
ENSG00000007866	ENSG00000148154	0
ENSG00000007866	ENSG00000152332	0
ENSG00000007866	ENSG00000153786	0
ENSG00000007866	ENSG00000159714	0
ENSG00000007866	ENSG00000176105	0
ENSG00000007866	ENSG00000177169	0
ENSG00000007866	ENSG00000198276	0
ENSG00000007968	ENSG00000073111	0
ENSG00000007968	ENSG00000121578	0
ENSG00000007968	ENSG00000142657	0
ENSG00000007968	ENSG00000147872	0
ENSG00000007968	ENSG00000148834	0
ENSG00000007968	ENSG00000162174	0
ENSG00000007968	ENSG00000163644	0
ENSG00000008083	ENSG00000004779	0
ENSG00000008083	ENSG00000005022	0
ENSG00000008083	ENSG00000036473	0
ENSG00000008083	ENSG00000038210	0
ENSG00000008083	ENSG00000069535	0
ENSG00000008083	ENSG00000075413	0
ENSG00000008083	ENSG00000079739	0
ENSG00000008083	ENSG00000102144	0
ENSG00000008083	ENSG00000113575	0
ENSG00000008083	ENSG00000114054	0
ENSG00000008083	ENSG00000118058	0
ENSG00000008083	ENSG00000123131	0
ENSG00000008083	ENSG00000130414	0
ENSG00000008083	ENSG00000137841	0
ENSG00000008083	ENSG00000140263	0
ENSG00000008083	ENSG00000140740	0
ENSG00000008083	ENSG00000143398	0
ENSG00000008083	ENSG00000143653	0
ENSG00000008083	ENSG00000143727	0
ENSG00000008083	ENSG00000146701	0
ENSG00000008083	ENSG00000155287	0
ENSG00000008083	ENSG00000155561	0
ENSG00000008083	ENSG00000156467	0
ENSG00000008083	ENSG00000163902	0
ENSG00000008083	ENSG00000164715	0
ENSG00000008083	ENSG00000166833	0
ENSG00000008083	ENSG00000167130	0
ENSG00000008083	ENSG00000167325	0
ENSG00000008083	ENSG00000167815	0
ENSG00000008083	ENSG00000168404	0
ENSG00000008083	ENSG00000173482	0
ENSG00000008083	ENSG00000174227	0
ENSG00000008083	ENSG00000178537	0
ENSG00000008083	ENSG00000186111	0
ENSG00000008083	ENSG00000186141	0
ENSG00000008083	ENSG00000189043	0
ENSG00000008083	ENSG00000247077	0
ENSG00000008196	ENSG00000012232	0
ENSG00000008196	ENSG00000120053	0
ENSG00000008196	ENSG00000149084	0
ENSG00000008196	ENSG00000160752	0
ENSG00000008196	ENSG00000168970	0
ENSG00000008196	ENSG00000221968	0
ENSG00000008196	ENSG00000243708	0
ENSG00000008405	ENSG00000062282	0
ENSG00000008405	ENSG00000093144	0
ENSG00000008405	ENSG00000101255	0
ENSG00000008405	ENSG00000104549	0
ENSG00000008405	ENSG00000123983	0
ENSG00000008405	ENSG00000126821	0
ENSG00000008405	ENSG00000135069	0
ENSG00000008405	ENSG00000136875	0
ENSG00000008405	ENSG00000155380	0
ENSG00000008405	ENSG00000162551	0
ENSG00000008405	ENSG00000163931	0
ENSG00000008441	ENSG00000168038	0
ENSG00000008441	ENSG00000181915	0
ENSG00000008441	ENSG00000221823	0
ENSG00000009307	ENSG00000000419	0
ENSG00000009307	ENSG00000013503	1
ENSG00000009307	ENSG00000021574	0
ENSG00000009307	ENSG00000023228	0
ENSG00000009307	ENSG00000032444	0
ENSG00000009307	ENSG00000036473	0
ENSG00000009307	ENSG00000038274	0
ENSG00000009307	ENSG00000050748	0
ENSG00000009307	ENSG00000057252	0
ENSG00000009307	ENSG00000061938	0
ENSG00000009307	ENSG00000062822	0
ENSG00000009307	ENSG00000067829	0
ENSG00000009307	ENSG00000068745	0
ENSG00000009307	ENSG00000070214	0
ENSG00000009307	ENSG00000070610	0
ENSG00000009307	ENSG00000072135	0
ENSG00000009307	ENSG00000075413	0
ENSG00000009307	ENSG00000077463	0
ENSG00000009307	ENSG00000079277	0
ENSG00000009307	ENSG00000080823	0
ENSG00000009307	ENSG00000085511	0
ENSG00000009307	ENSG00000091140	1
ENSG00000009307	ENSG00000093144	1
ENSG00000009307	ENSG00000097033	0
ENSG00000009307	ENSG00000099308	0
ENSG00000009307	ENSG00000099810	0
ENSG00000009307	ENSG00000100522	1
ENSG00000009307	ENSG00000100614	0
ENSG00000009307	ENSG00000100983	0
ENSG00000009307	ENSG00000101109	0
ENSG00000009307	ENSG00000101266	0
ENSG00000009307	ENSG00000101350	1
ENSG00000009307	ENSG00000101558	1
ENSG00000009307	ENSG00000101911	0
ENSG00000009307	ENSG00000102030	0
ENSG00000009307	ENSG00000102144	0
ENSG00000009307	ENSG00000103024	0
ENSG00000009307	ENSG00000104365	0
ENSG00000009307	ENSG00000104522	0
ENSG00000009307	ENSG00000104812	0
ENSG00000009307	ENSG00000104835	0
ENSG00000009307	ENSG00000105397	0
ENSG00000009307	ENSG00000106049	0
ENSG00000009307	ENSG00000106397	0
ENSG00000009307	ENSG00000107798	0
ENSG00000009307	ENSG00000108469	0
ENSG00000009307	ENSG00000108946	0
ENSG00000009307	ENSG00000109814	1
ENSG00000009307	ENSG00000110583	0
ENSG00000009307	ENSG00000110717	0
ENSG00000009307	ENSG00000110719	0
ENSG00000009307	ENSG00000111679	0
ENSG00000009307	ENSG00000112062	0
ENSG00000009307	ENSG00000112992	0
ENSG00000009307	ENSG00000113575	0
ENSG00000009307	ENSG00000115687	0
ENSG00000009307	ENSG00000115694	0
ENSG00000009307	ENSG00000116005	0
ENSG00000009307	ENSG00000116199	0
ENSG00000009307	ENSG00000116649	0
ENSG00000009307	ENSG00000116704	0
ENSG00000009307	ENSG00000117480	0
ENSG00000009307	ENSG00000117593	0
ENSG00000009307	ENSG00000117620	0
ENSG00000009307	ENSG00000117676	0
ENSG00000009307	ENSG00000119227	0
ENSG00000009307	ENSG00000119414	0
ENSG00000009307	ENSG00000119537	1
ENSG00000009307	ENSG00000119899	0
ENSG00000009307	ENSG00000120137	0
ENSG00000009307	ENSG00000121039	0
ENSG00000009307	ENSG00000121579	0
ENSG00000009307	ENSG00000123131	0
ENSG00000009307	ENSG00000123136	0
ENSG00000009307	ENSG00000123739	0
ENSG00000009307	ENSG00000124006	0
ENSG00000009307	ENSG00000124767	0
ENSG00000009307	ENSG00000125450	0
ENSG00000009307	ENSG00000126883	0
ENSG00000009307	ENSG00000126934	0
ENSG00000009307	ENSG00000128050	0
ENSG00000009307	ENSG00000130653	0
ENSG00000009307	ENSG00000130758	0
ENSG00000009307	ENSG00000132155	0
ENSG00000009307	ENSG00000132323	0
ENSG00000009307	ENSG00000133315	0
ENSG00000009307	ENSG00000135002	0
ENSG00000009307	ENSG00000135241	0
ENSG00000009307	ENSG00000135318	0
ENSG00000009307	ENSG00000135677	0
ENSG00000009307	ENSG00000136098	0
ENSG00000009307	ENSG00000136143	1
ENSG00000009307	ENSG00000136247	0
ENSG00000009307	ENSG00000136381	0
ENSG00000009307	ENSG00000136699	0
ENSG00000009307	ENSG00000137992	0
ENSG00000009307	ENSG00000138449	1
ENSG00000009307	ENSG00000139505	0
ENSG00000009307	ENSG00000139625	0
ENSG00000009307	ENSG00000139684	0
ENSG00000009307	ENSG00000139718	0
ENSG00000009307	ENSG00000140474	0
ENSG00000009307	ENSG00000140612	0
ENSG00000009307	ENSG00000140740	0
ENSG00000009307	ENSG00000141424	0
ENSG00000009307	ENSG00000142892	0
ENSG00000009307	ENSG00000143224	0
ENSG00000009307	ENSG00000143554	0
ENSG00000009307	ENSG00000143753	0
ENSG00000009307	ENSG00000145337	1
ENSG00000009307	ENSG00000145349	0
ENSG00000009307	ENSG00000145391	0
ENSG00000009307	ENSG00000145626	0
ENSG00000009307	ENSG00000146282	0
ENSG00000009307	ENSG00000147224	0
ENSG00000009307	ENSG00000147853	0
ENSG00000009307	ENSG00000148384	0
ENSG00000009307	ENSG00000149084	0
ENSG00000009307	ENSG00000149150	0
ENSG00000009307	ENSG00000149313	0
ENSG00000009307	ENSG00000150768	1
ENSG00000009307	ENSG00000151292	1
ENSG00000009307	ENSG00000151790	0
ENSG00000009307	ENSG00000152894	0
ENSG00000009307	ENSG00000153786	0
ENSG00000009307	ENSG00000153936	0
ENSG00000009307	ENSG00000155097	0
ENSG00000009307	ENSG00000155287	0
ENSG00000009307	ENSG00000156471	1
ENSG00000009307	ENSG00000156873	0
ENSG00000009307	ENSG00000158571	0
ENSG00000009307	ENSG00000159692	0
ENSG00000009307	ENSG00000162433	0
ENSG00000009307	ENSG00000162813	0
ENSG00000009307	ENSG00000163161	1
ENSG00000009307	ENSG00000163349	0
ENSG00000009307	ENSG00000163482	0
ENSG00000009307	ENSG00000163513	0
ENSG00000009307	ENSG00000163527	0
ENSG00000009307	ENSG00000163655	0
ENSG00000009307	ENSG00000163719	0
ENSG00000009307	ENSG00000164023	0
ENSG00000009307	ENSG00000164068	0
ENSG00000009307	ENSG00000164347	1
ENSG00000009307	ENSG00000164574	0
ENSG00000009307	ENSG00000164896	0
ENSG00000009307	ENSG00000165458	0
ENSG00000009307	ENSG00000166169	0
ENSG00000009307	ENSG00000166411	0
ENSG00000009307	ENSG00000166508	0
ENSG00000009307	ENSG00000167216	0
ENSG00000009307	ENSG00000167393	0
ENSG00000009307	ENSG00000168282	0
ENSG00000009307	ENSG00000168970	0
ENSG00000009307	ENSG00000169660	0
ENSG00000009307	ENSG00000170385	0
ENSG00000009307	ENSG00000170836	0
ENSG00000009307	ENSG00000171100	0
ENSG00000009307	ENSG00000171298	0
ENSG00000009307	ENSG00000171503	0
ENSG00000009307	ENSG00000172053	0
ENSG00000009307	ENSG00000172613	1
ENSG00000009307	ENSG00000172817	1
ENSG00000009307	ENSG00000172830	0
ENSG00000009307	ENSG00000172890	0
ENSG00000009307	ENSG00000174227	0
ENSG00000009307	ENSG00000174669	0
ENSG00000009307	ENSG00000176105	0
ENSG00000009307	ENSG00000177084	0
ENSG00000009307	ENSG00000178950	0
ENSG00000009307	ENSG00000179295	0
ENSG00000009307	ENSG00000180011	0
ENSG00000009307	ENSG00000181555	0
ENSG00000009307	ENSG00000182902	0
ENSG00000009307	ENSG00000183258	0
ENSG00000009307	ENSG00000184381	0
ENSG00000009307	ENSG00000185875	0
ENSG00000009307	ENSG00000185973	1
ENSG00000009307	ENSG00000186111	0
ENSG00000009307	ENSG00000186298	0
ENSG00000009307	ENSG00000187531	0
ENSG00000009307	ENSG00000188130	0
ENSG00000009307	ENSG00000197119	0
ENSG00000009307	ENSG00000197375	0
ENSG00000009307	ENSG00000197713	0
ENSG00000009307	ENSG00000198276	0
ENSG00000009307	ENSG00000198431	0
ENSG00000009307	ENSG00000198586	0
ENSG00000009307	ENSG00000204371	0
ENSG00000009307	ENSG00000204560	1
ENSG00000009307	ENSG00000214013	0
ENSG00000009307	ENSG00000221823	0
ENSG00000009307	ENSG00000221988	0
ENSG00000009307	ENSG00000225697	0
ENSG00000009307	ENSG00000240857	0
ENSG00000009307	ENSG00000243708	0
ENSG00000009307	ENSG00000253710	0
ENSG00000009307	ENSG00000256043	0
ENSG00000009307	ENSG00000258366	0
ENSG00000009307	ENSG00000272333	0
ENSG00000009709	ENSG00000163521	0
ENSG00000009950	ENSG00000011052	1
ENSG00000009950	ENSG00000011198	0
ENSG00000009950	ENSG00000065361	0
ENSG00000009950	ENSG00000073578	1
ENSG00000009950	ENSG00000085511	0
ENSG00000009950	ENSG00000100889	0
ENSG00000009950	ENSG00000101160	0
ENSG00000009950	ENSG00000104763	0
ENSG00000009950	ENSG00000104774	0
ENSG00000009950	ENSG00000108439	1
ENSG00000009950	ENSG00000114378	0
ENSG00000009950	ENSG00000115421	0
ENSG00000009950	ENSG00000115884	0
ENSG00000009950	ENSG00000117305	0
ENSG00000009950	ENSG00000117448	0
ENSG00000009950	ENSG00000120915	0
ENSG00000009950	ENSG00000124067	1
ENSG00000009950	ENSG00000126267	0
ENSG00000009950	ENSG00000126522	0
ENSG00000009950	ENSG00000128309	1
ENSG00000009950	ENSG00000128311	1
ENSG00000009950	ENSG00000130175	0
ENSG00000009950	ENSG00000135437	1
ENSG00000009950	ENSG00000135940	0
ENSG00000009950	ENSG00000137204	1
ENSG00000009950	ENSG00000143774	0
ENSG00000009950	ENSG00000144908	0
ENSG00000009950	ENSG00000151366	0
ENSG00000009950	ENSG00000159228	0
ENSG00000009950	ENSG00000160200	0
ENSG00000009950	ENSG00000160584	1
ENSG00000009950	ENSG00000161267	0
ENSG00000009950	ENSG00000162882	0
ENSG00000009950	ENSG00000164904	0
ENSG00000009950	ENSG00000166136	0
ENSG00000009950	ENSG00000166825	0
ENSG00000009950	ENSG00000167676	1
ENSG00000009950	ENSG00000167701	0
ENSG00000009950	ENSG00000167733	0
ENSG00000009950	ENSG00000172828	0
ENSG00000009950	ENSG00000172831	0
ENSG00000009950	ENSG00000176340	0
ENSG00000009950	ENSG00000176974	1
ENSG00000009950	ENSG00000179761	0
ENSG00000009950	ENSG00000187091	0
ENSG00000009950	ENSG00000213398	0
ENSG00000009950	ENSG00000213930	0
ENSG00000009950	ENSG00000233276	0
ENSG00000009950	ENSG00000239672	1
ENSG00000009950	ENSG00000241258	0
ENSG00000009950	ENSG00000243678	1
ENSG00000009954	ENSG00000063854	0
ENSG00000009954	ENSG00000204435	0
ENSG00000010030	ENSG00000111679	0
ENSG00000010030	ENSG00000113552	0
ENSG00000010030	ENSG00000148090	0
ENSG00000010803	ENSG00000120253	0
ENSG00000010803	ENSG00000141736	0
ENSG00000010803	ENSG00000169299	0
ENSG00000010803	ENSG00000171793	0
ENSG00000010818	ENSG00000163349	0
ENSG00000010818	ENSG00000198964	0
ENSG00000011007	ENSG00000109814	0
ENSG00000011007	ENSG00000198586	0
ENSG00000011332	ENSG00000031698	0
ENSG00000011332	ENSG00000081760	0
ENSG00000011332	ENSG00000096717	0
ENSG00000011332	ENSG00000152127	0
ENSG00000011332	ENSG00000169359	0
ENSG00000011332	ENSG00000185808	0
ENSG00000011590	ENSG00000003137	0
ENSG00000011590	ENSG00000063854	0
ENSG00000011590	ENSG00000073969	0
ENSG00000011590	ENSG00000081721	0
ENSG00000011590	ENSG00000095596	0
ENSG00000011590	ENSG00000101323	0
ENSG00000011590	ENSG00000108474	0
ENSG00000011590	ENSG00000111445	0
ENSG00000011590	ENSG00000111700	0
ENSG00000011590	ENSG00000134538	0
ENSG00000011590	ENSG00000155085	0
ENSG00000011590	ENSG00000163581	0
ENSG00000011590	ENSG00000166391	0
ENSG00000011590	ENSG00000170004	0
ENSG00000011590	ENSG00000170899	0
ENSG00000011590	ENSG00000183044	0
ENSG00000012048	ENSG00000004864	0
ENSG00000012048	ENSG00000005469	0
ENSG00000012048	ENSG00000112874	0
ENSG00000012048	ENSG00000128655	0
ENSG00000012048	ENSG00000138031	0
ENSG00000012048	ENSG00000145833	0
ENSG00000012048	ENSG00000170734	0
ENSG00000012048	ENSG00000187091	0
ENSG00000012504	ENSG00000008513	0
ENSG00000012504	ENSG00000143507	0
ENSG00000012817	ENSG00000006756	0
ENSG00000012817	ENSG00000006757	0
ENSG00000012817	ENSG00000056998	0
ENSG00000012817	ENSG00000067048	0
ENSG00000012817	ENSG00000132437	0
ENSG00000012817	ENSG00000135423	0
ENSG00000012817	ENSG00000136573	0
ENSG00000012817	ENSG00000138079	0
ENSG00000012817	ENSG00000147119	0
ENSG00000012817	ENSG00000148795	0
ENSG00000012817	ENSG00000151229	0
ENSG00000012817	ENSG00000157399	0
ENSG00000012817	ENSG00000167216	0
ENSG00000012817	ENSG00000174607	0
ENSG00000012817	ENSG00000182022	0
ENSG00000012817	ENSG00000184307	0
ENSG00000012817	ENSG00000198951	0
ENSG00000012817	ENSG00000215301	0
ENSG00000012822	ENSG00000004700	0
ENSG00000012822	ENSG00000072210	0
ENSG00000012822	ENSG00000076201	0
ENSG00000012822	ENSG00000079805	0
ENSG00000012822	ENSG00000084112	0
ENSG00000012822	ENSG00000086015	0
ENSG00000012822	ENSG00000099904	0
ENSG00000012822	ENSG00000104885	0
ENSG00000012822	ENSG00000106799	0
ENSG00000012822	ENSG00000117266	0
ENSG00000012822	ENSG00000122678	0
ENSG00000012822	ENSG00000126821	0
ENSG00000012822	ENSG00000126934	0
ENSG00000012822	ENSG00000127415	0
ENSG00000012822	ENSG00000130669	0
ENSG00000012822	ENSG00000132793	0
ENSG00000012822	ENSG00000134440	0
ENSG00000012822	ENSG00000136699	0
ENSG00000012822	ENSG00000136881	0
ENSG00000012822	ENSG00000140465	0
ENSG00000012822	ENSG00000145293	0
ENSG00000012822	ENSG00000156873	0
ENSG00000012822	ENSG00000159714	0
ENSG00000012822	ENSG00000164332	0
ENSG00000012822	ENSG00000165458	0
ENSG00000012822	ENSG00000168970	0
ENSG00000012822	ENSG00000188342	0
ENSG00000012822	ENSG00000188818	0
ENSG00000012822	ENSG00000198276	0
ENSG00000012822	ENSG00000240038	0
ENSG00000012822	ENSG00000243708	0
ENSG00000013561	ENSG00000004864	0
ENSG00000013561	ENSG00000021574	0
ENSG00000013561	ENSG00000066926	0
ENSG00000013561	ENSG00000101109	0
ENSG00000013561	ENSG00000105397	0
ENSG00000013561	ENSG00000109814	0
ENSG00000013561	ENSG00000109929	0
ENSG00000013561	ENSG00000114491	0
ENSG00000013561	ENSG00000116704	0
ENSG00000013561	ENSG00000117620	1
ENSG00000013561	ENSG00000119899	0
ENSG00000013561	ENSG00000121579	0
ENSG00000013561	ENSG00000125246	0
ENSG00000013561	ENSG00000129244	0
ENSG00000013561	ENSG00000134910	0
ENSG00000013561	ENSG00000135220	0
ENSG00000013561	ENSG00000136143	0
ENSG00000013561	ENSG00000138821	0
ENSG00000013561	ENSG00000141424	0
ENSG00000013561	ENSG00000143252	0
ENSG00000013561	ENSG00000145391	0
ENSG00000013561	ENSG00000145626	0
ENSG00000013561	ENSG00000147100	0
ENSG00000013561	ENSG00000147416	0
ENSG00000013561	ENSG00000147853	0
ENSG00000013561	ENSG00000155287	0
ENSG00000013561	ENSG00000164347	0
ENSG00000013561	ENSG00000167325	0
ENSG00000013561	ENSG00000170385	0
ENSG00000013561	ENSG00000172340	0
ENSG00000013561	ENSG00000176105	0
ENSG00000013561	ENSG00000180011	0
ENSG00000013561	ENSG00000184860	1
ENSG00000013561	ENSG00000185875	0
ENSG00000013561	ENSG00000185973	0
ENSG00000013561	ENSG00000197713	0
ENSG00000013561	ENSG00000198586	0
ENSG00000013561	ENSG00000228716	0
ENSG00000015153	ENSG00000034152	0
ENSG00000015153	ENSG00000069956	0
ENSG00000015153	ENSG00000171408	0
ENSG00000016082	ENSG00000067048	0
ENSG00000016082	ENSG00000087586	0
ENSG00000016082	ENSG00000099795	0
ENSG00000016082	ENSG00000122254	0
ENSG00000016082	ENSG00000123454	0
ENSG00000016082	ENSG00000142082	0
ENSG00000016082	ENSG00000152556	0
ENSG00000016082	ENSG00000163655	0
ENSG00000016082	ENSG00000177542	0
ENSG00000016082	ENSG00000203797	0
ENSG00000018408	ENSG00000001626	0
ENSG00000018408	ENSG00000021488	0
ENSG00000018408	ENSG00000064651	0
ENSG00000018408	ENSG00000065911	0
ENSG00000018408	ENSG00000067057	0
ENSG00000018408	ENSG00000071967	0
ENSG00000018408	ENSG00000079931	0
ENSG00000018408	ENSG00000092964	0
ENSG00000018408	ENSG00000109339	0
ENSG00000018408	ENSG00000113657	0
ENSG00000018408	ENSG00000115252	0
ENSG00000018408	ENSG00000131238	0
ENSG00000018408	ENSG00000145284	0
ENSG00000018408	ENSG00000147408	0
ENSG00000018408	ENSG00000152127	0
ENSG00000018408	ENSG00000172572	0
ENSG00000018408	ENSG00000185532	0
ENSG00000019549	ENSG00000111669	0
ENSG00000019549	ENSG00000138166	0
ENSG00000019549	ENSG00000138777	0
ENSG00000020256	ENSG00000171174	0
ENSG00000020633	ENSG00000140105	0
ENSG00000020633	ENSG00000155465	1
ENSG00000020633	ENSG00000165025	0
ENSG00000020633	ENSG00000171310	0
ENSG00000023608	ENSG00000100644	0
ENSG00000023608	ENSG00000110422	0
ENSG00000023608	ENSG00000167258	0
ENSG00000023608	ENSG00000175567	0
ENSG00000025156	ENSG00000004779	0
ENSG00000025156	ENSG00000023041	0
ENSG00000025156	ENSG00000031698	0
ENSG00000025156	ENSG00000075413	0
ENSG00000025156	ENSG00000089022	0
ENSG00000025156	ENSG00000100644	0
ENSG00000025156	ENSG00000101751	0
ENSG00000025156	ENSG00000102144	0
ENSG00000025156	ENSG00000104365	0
ENSG00000025156	ENSG00000110422	0
ENSG00000025156	ENSG00000110887	0
ENSG00000025156	ENSG00000111581	0
ENSG00000025156	ENSG00000112739	0
ENSG00000025156	ENSG00000114491	0
ENSG00000025156	ENSG00000118058	0
ENSG00000025156	ENSG00000118363	0
ENSG00000025156	ENSG00000120910	0
ENSG00000025156	ENSG00000122126	0
ENSG00000025156	ENSG00000130227	0
ENSG00000025156	ENSG00000131446	0
ENSG00000025156	ENSG00000132664	0
ENSG00000025156	ENSG00000136247	0
ENSG00000025156	ENSG00000137491	0
ENSG00000025156	ENSG00000137601	0
ENSG00000025156	ENSG00000138308	0
ENSG00000025156	ENSG00000138777	0
ENSG00000025156	ENSG00000143398	0
ENSG00000025156	ENSG00000143570	0
ENSG00000025156	ENSG00000146701	0
ENSG00000025156	ENSG00000147224	0
ENSG00000025156	ENSG00000148229	0
ENSG00000025156	ENSG00000155561	0
ENSG00000025156	ENSG00000158864	0
ENSG00000025156	ENSG00000162408	0
ENSG00000025156	ENSG00000163389	0
ENSG00000025156	ENSG00000165264	0
ENSG00000025156	ENSG00000167815	0
ENSG00000025156	ENSG00000173482	1
ENSG00000025156	ENSG00000178802	0
ENSG00000025156	ENSG00000182054	0
ENSG00000025156	ENSG00000182199	0
ENSG00000025156	ENSG00000183010	0
ENSG00000025156	ENSG00000183735	0
ENSG00000025156	ENSG00000186153	0
ENSG00000025156	ENSG00000198951	0
ENSG00000025156	ENSG00000213920	0
ENSG00000025156	ENSG00000247077	0
ENSG00000025434	ENSG00000004700	0
ENSG00000025434	ENSG00000005249	0
ENSG00000025434	ENSG00000010379	1
ENSG00000025434	ENSG00000032444	0
ENSG00000025434	ENSG00000044446	0
ENSG00000025434	ENSG00000057252	0
ENSG00000025434	ENSG00000067048	0
ENSG00000025434	ENSG00000068903	0
ENSG00000025434	ENSG00000073060	0
ENSG00000025434	ENSG00000090054	0
ENSG00000025434	ENSG00000097033	0
ENSG00000025434	ENSG00000099381	0
ENSG00000025434	ENSG00000099797	1
ENSG00000025434	ENSG00000100075	0
ENSG00000025434	ENSG00000100413	0
ENSG00000025434	ENSG00000100417	1
ENSG00000025434	ENSG00000101558	0
ENSG00000025434	ENSG00000102978	0
ENSG00000025434	ENSG00000104723	0
ENSG00000025434	ENSG00000104835	0
ENSG00000025434	ENSG00000105397	0
ENSG00000025434	ENSG00000105618	0
ENSG00000025434	ENSG00000110536	0
ENSG00000025434	ENSG00000111181	1
ENSG00000025434	ENSG00000113448	0
ENSG00000025434	ENSG00000114021	0
ENSG00000025434	ENSG00000114378	0
ENSG00000025434	ENSG00000115252	0
ENSG00000025434	ENSG00000115694	0
ENSG00000025434	ENSG00000115825	0
ENSG00000025434	ENSG00000123453	0
ENSG00000025434	ENSG00000126088	0
ENSG00000025434	ENSG00000130653	0
ENSG00000025434	ENSG00000131495	0
ENSG00000025434	ENSG00000141698	0
ENSG00000025434	ENSG00000142082	0
ENSG00000025434	ENSG00000142875	0
ENSG00000025434	ENSG00000143554	0
ENSG00000025434	ENSG00000143774	0
ENSG00000025434	ENSG00000144724	0
ENSG00000025434	ENSG00000151093	0
ENSG00000025434	ENSG00000163513	0
ENSG00000025434	ENSG00000163527	0
ENSG00000025434	ENSG00000164068	0
ENSG00000025434	ENSG00000167107	0
ENSG00000025434	ENSG00000167280	0
ENSG00000025434	ENSG00000170836	0
ENSG00000025434	ENSG00000170906	0
ENSG00000025434	ENSG00000171298	0
ENSG00000025434	ENSG00000172053	0
ENSG00000025434	ENSG00000172572	0
ENSG00000025434	ENSG00000173638	0
ENSG00000025434	ENSG00000175634	0
ENSG00000025434	ENSG00000177084	0
ENSG00000025434	ENSG00000177666	0
ENSG00000025434	ENSG00000178814	0
ENSG00000025434	ENSG00000182902	0
ENSG00000025434	ENSG00000184005	0
ENSG00000025434	ENSG00000184203	0
ENSG00000025434	ENSG00000185527	0
ENSG00000025434	ENSG00000185813	0
ENSG00000025434	ENSG00000186204	0
ENSG00000025434	ENSG00000187531	0
ENSG00000025434	ENSG00000197444	0
ENSG00000025434	ENSG00000198276	0
ENSG00000028277	ENSG00000083807	0
ENSG00000028277	ENSG00000134242	0
ENSG00000028277	ENSG00000156467	0
ENSG00000028277	ENSG00000175567	0
ENSG00000029153	ENSG00000037280	0
ENSG00000029153	ENSG00000051382	0
ENSG00000029153	ENSG00000104312	0
ENSG00000029153	ENSG00000109667	0
ENSG00000029153	ENSG00000116761	0
ENSG00000029153	ENSG00000143630	0
ENSG00000029153	ENSG00000198814	0
ENSG00000029363	ENSG00000007541	0
ENSG00000029363	ENSG00000011009	0
ENSG00000029363	ENSG00000028116	0
ENSG00000029363	ENSG00000037757	0
ENSG00000029363	ENSG00000055609	0
ENSG00000029363	ENSG00000060237	0
ENSG00000029363	ENSG00000065613	0
ENSG00000029363	ENSG00000068120	0
ENSG00000029363	ENSG00000069956	0
ENSG00000029363	ENSG00000073060	0
ENSG00000029363	ENSG00000088205	0
ENSG00000029363	ENSG00000090054	0
ENSG00000029363	ENSG00000099795	0
ENSG00000029363	ENSG00000101365	0
ENSG00000029363	ENSG00000104885	0
ENSG00000029363	ENSG00000105618	0
ENSG00000029363	ENSG00000106392	1
ENSG00000029363	ENSG00000107951	0
ENSG00000029363	ENSG00000108784	0
ENSG00000029363	ENSG00000110536	0
ENSG00000029363	ENSG00000112079	0
ENSG00000029363	ENSG00000117305	0
ENSG00000029363	ENSG00000118046	0
ENSG00000029363	ENSG00000120539	0
ENSG00000029363	ENSG00000122008	1
ENSG00000029363	ENSG00000124789	0
ENSG00000029363	ENSG00000126088	0
ENSG00000029363	ENSG00000126432	0
ENSG00000029363	ENSG00000131495	0
ENSG00000029363	ENSG00000132356	0
ENSG00000029363	ENSG00000137770	0
ENSG00000029363	ENSG00000138756	0
ENSG00000029363	ENSG00000138814	0
ENSG00000029363	ENSG00000139540	0
ENSG00000029363	ENSG00000142875	0
ENSG00000029363	ENSG00000144724	0
ENSG00000029363	ENSG00000145349	0
ENSG00000029363	ENSG00000145833	0
ENSG00000029363	ENSG00000146066	0
ENSG00000029363	ENSG00000148334	0
ENSG00000029363	ENSG00000149809	0
ENSG00000029363	ENSG00000151151	0
ENSG00000029363	ENSG00000151229	0
ENSG00000029363	ENSG00000152952	0
ENSG00000029363	ENSG00000153922	0
ENSG00000029363	ENSG00000157353	0
ENSG00000029363	ENSG00000157426	0
ENSG00000029363	ENSG00000157540	0
ENSG00000029363	ENSG00000157764	0
ENSG00000029363	ENSG00000158716	0
ENSG00000029363	ENSG00000159131	0
ENSG00000029363	ENSG00000160551	0
ENSG00000029363	ENSG00000160867	0
ENSG00000029363	ENSG00000163788	0
ENSG00000029363	ENSG00000167969	0
ENSG00000029363	ENSG00000168000	0
ENSG00000029363	ENSG00000171298	0
ENSG00000029363	ENSG00000171862	0
ENSG00000029363	ENSG00000173638	0
ENSG00000029363	ENSG00000174915	0
ENSG00000029363	ENSG00000179085	0
ENSG00000029363	ENSG00000180370	0
ENSG00000029363	ENSG00000180776	0
ENSG00000029363	ENSG00000183048	0
ENSG00000029363	ENSG00000185813	0
ENSG00000029363	ENSG00000186010	0
ENSG00000029363	ENSG00000188130	0
ENSG00000029363	ENSG00000188641	0
ENSG00000029363	ENSG00000197444	0
ENSG00000029363	ENSG00000197858	0
ENSG00000029363	ENSG00000213619	0
ENSG00000029363	ENSG00000250799	0
ENSG00000030419	ENSG00000066379	0
ENSG00000030419	ENSG00000100116	0
ENSG00000030419	ENSG00000127334	0
ENSG00000030419	ENSG00000138756	0
ENSG00000030419	ENSG00000154310	0
ENSG00000030419	ENSG00000163788	0
ENSG00000030419	ENSG00000171105	0
ENSG00000030419	ENSG00000178105	0
ENSG00000032219	ENSG00000005483	1
ENSG00000032219	ENSG00000009413	0
ENSG00000032219	ENSG00000033867	0
ENSG00000032219	ENSG00000040933	0
ENSG00000032219	ENSG00000054267	0
ENSG00000032219	ENSG00000060237	0
ENSG00000032219	ENSG00000063854	1
ENSG00000032219	ENSG00000067900	0
ENSG00000032219	ENSG00000069535	0
ENSG00000032219	ENSG00000069943	0
ENSG00000032219	ENSG00000083807	0
ENSG00000032219	ENSG00000085224	0
ENSG00000032219	ENSG00000088205	1
ENSG00000032219	ENSG00000100354	1
ENSG00000032219	ENSG00000103876	0
ENSG00000032219	ENSG00000111669	0
ENSG00000032219	ENSG00000112695	0
ENSG00000032219	ENSG00000112739	0
ENSG00000032219	ENSG00000113356	0
ENSG00000032219	ENSG00000115866	1
ENSG00000032219	ENSG00000118058	0
ENSG00000032219	ENSG00000124177	0
ENSG00000032219	ENSG00000132423	0
ENSG00000032219	ENSG00000135250	0
ENSG00000032219	ENSG00000135929	0
ENSG00000032219	ENSG00000137601	0
ENSG00000032219	ENSG00000143398	0
ENSG00000032219	ENSG00000143776	1
ENSG00000032219	ENSG00000145833	0
ENSG00000032219	ENSG00000147155	0
ENSG00000032219	ENSG00000147684	0
ENSG00000032219	ENSG00000151366	0
ENSG00000032219	ENSG00000152556	0
ENSG00000032219	ENSG00000156467	0
ENSG00000032219	ENSG00000160870	0
ENSG00000032219	ENSG00000166228	0
ENSG00000032219	ENSG00000166377	1
ENSG00000032219	ENSG00000166833	0
ENSG00000032219	ENSG00000167306	0
ENSG00000032219	ENSG00000171316	0
ENSG00000032219	ENSG00000177200	1
ENSG00000032219	ENSG00000178741	0
ENSG00000032219	ENSG00000189043	0
ENSG00000032219	ENSG00000198088	1
ENSG00000032219	ENSG00000213920	0
ENSG00000032219	ENSG00000254505	0
ENSG00000033800	ENSG00000173598	0
ENSG00000033800	ENSG00000211455	0
ENSG00000034677	ENSG00000072682	0
ENSG00000034677	ENSG00000106392	0
ENSG00000035928	ENSG00000025708	0
ENSG00000035928	ENSG00000028116	0
ENSG00000035928	ENSG00000065613	0
ENSG00000035928	ENSG00000067900	0
ENSG00000035928	ENSG00000073060	0
ENSG00000035928	ENSG00000080493	0
ENSG00000035928	ENSG00000096063	0
ENSG00000035928	ENSG00000112079	0
ENSG00000035928	ENSG00000118046	0
ENSG00000035928	ENSG00000134318	0
ENSG00000035928	ENSG00000139540	0
ENSG00000035928	ENSG00000144362	0
ENSG00000035928	ENSG00000149930	0
ENSG00000035928	ENSG00000160551	0
ENSG00000035928	ENSG00000162302	0
ENSG00000035928	ENSG00000164414	0
ENSG00000035928	ENSG00000164889	0
ENSG00000035928	ENSG00000175893	0
ENSG00000035928	ENSG00000178952	0
ENSG00000035928	ENSG00000180776	0
ENSG00000035928	ENSG00000183048	0
ENSG00000035928	ENSG00000185633	0
ENSG00000035928	ENSG00000186908	0
ENSG00000039560	ENSG00000152894	0
ENSG00000039600	ENSG00000008513	0
ENSG00000039600	ENSG00000122126	0
ENSG00000039600	ENSG00000122643	0
ENSG00000039600	ENSG00000163106	0
ENSG00000040633	ENSG00000025800	0
ENSG00000040633	ENSG00000100092	0
ENSG00000040633	ENSG00000116096	0
ENSG00000040633	ENSG00000125885	0
ENSG00000040633	ENSG00000165688	0
ENSG00000040633	ENSG00000170364	0
ENSG00000040633	ENSG00000174327	0
ENSG00000042429	ENSG00000073737	0
ENSG00000042429	ENSG00000109743	0
ENSG00000042429	ENSG00000182621	0
ENSG00000043039	ENSG00000002587	0
ENSG00000043039	ENSG00000025423	0
ENSG00000043039	ENSG00000067057	0
ENSG00000043039	ENSG00000073849	0
ENSG00000043039	ENSG00000078070	0
ENSG00000043039	ENSG00000078142	0
ENSG00000043039	ENSG00000081800	0
ENSG00000043039	ENSG00000090020	0
ENSG00000043039	ENSG00000099998	0
ENSG00000043039	ENSG00000100994	0
ENSG00000043039	ENSG00000104635	0
ENSG00000043039	ENSG00000104936	0
ENSG00000043039	ENSG00000105281	0
ENSG00000043039	ENSG00000106123	0
ENSG00000043039	ENSG00000109610	0
ENSG00000043039	ENSG00000111674	0
ENSG00000043039	ENSG00000117594	0
ENSG00000043039	ENSG00000120820	0
ENSG00000043039	ENSG00000121900	0
ENSG00000043039	ENSG00000129353	0
ENSG00000043039	ENSG00000129465	0
ENSG00000043039	ENSG00000130821	0
ENSG00000043039	ENSG00000131067	0
ENSG00000043039	ENSG00000132670	0
ENSG00000043039	ENSG00000134201	0
ENSG00000043039	ENSG00000135454	0
ENSG00000043039	ENSG00000138823	0
ENSG00000043039	ENSG00000139209	0
ENSG00000043039	ENSG00000140297	0
ENSG00000043039	ENSG00000142733	0
ENSG00000043039	ENSG00000142798	0
ENSG00000043039	ENSG00000151376	0
ENSG00000043039	ENSG00000156515	0
ENSG00000043039	ENSG00000161281	0
ENSG00000043039	ENSG00000163581	0
ENSG00000043039	ENSG00000163932	0
ENSG00000043039	ENSG00000165672	0
ENSG00000043039	ENSG00000166165	0
ENSG00000043039	ENSG00000167123	0
ENSG00000043039	ENSG00000168350	0
ENSG00000043039	ENSG00000170323	0
ENSG00000043039	ENSG00000170445	0
ENSG00000043039	ENSG00000171174	0
ENSG00000043039	ENSG00000172508	0
ENSG00000043039	ENSG00000176454	0
ENSG00000043039	ENSG00000176920	0
ENSG00000043039	ENSG00000180011	0
ENSG00000043039	ENSG00000181019	0
ENSG00000043039	ENSG00000183696	0
ENSG00000043039	ENSG00000184304	0
ENSG00000043039	ENSG00000185633	0
ENSG00000043039	ENSG00000198648	0
ENSG00000043039	ENSG00000221968	0
ENSG00000043355	ENSG00000064225	0
ENSG00000043355	ENSG00000075415	0
ENSG00000043355	ENSG00000083123	0
ENSG00000043355	ENSG00000084090	0
ENSG00000043355	ENSG00000134324	0
ENSG00000043355	ENSG00000140443	0
ENSG00000043355	ENSG00000143479	0
ENSG00000043355	ENSG00000144028	0
ENSG00000043355	ENSG00000151093	0
ENSG00000043355	ENSG00000161281	0
ENSG00000043355	ENSG00000163106	0
ENSG00000043355	ENSG00000198682	0
ENSG00000043355	ENSG00000257365	0
ENSG00000047315	ENSG00000113273	0
ENSG00000047315	ENSG00000143845	0
ENSG00000047315	ENSG00000170004	0
ENSG00000047315	ENSG00000186908	0
ENSG00000048052	ENSG00000011052	0
ENSG00000048052	ENSG00000033867	0
ENSG00000048052	ENSG00000072786	0
ENSG00000048052	ENSG00000081320	0
ENSG00000048052	ENSG00000096968	0
ENSG00000048052	ENSG00000112303	0
ENSG00000048052	ENSG00000115840	0
ENSG00000048052	ENSG00000134242	0
ENSG00000048052	ENSG00000137204	0
ENSG00000048052	ENSG00000141012	0
ENSG00000048052	ENSG00000150867	0
ENSG00000048052	ENSG00000164543	0
ENSG00000048052	ENSG00000179761	0
ENSG00000048052	ENSG00000180953	0
ENSG00000048052	ENSG00000184983	0
ENSG00000048052	ENSG00000239672	0
ENSG00000048052	ENSG00000243678	0
ENSG00000048052	ENSG00000254087	0
ENSG00000048540	ENSG00000081377	0
ENSG00000048540	ENSG00000081800	0
ENSG00000048540	ENSG00000090020	0
ENSG00000048540	ENSG00000122787	0
ENSG00000048540	ENSG00000139133	0
ENSG00000048540	ENSG00000150712	0
ENSG00000048540	ENSG00000197894	0
ENSG00000048540	ENSG00000198648	0
ENSG00000048649	ENSG00000005483	0
ENSG00000048649	ENSG00000033867	0
ENSG00000048649	ENSG00000069535	0
ENSG00000048649	ENSG00000083807	0
ENSG00000048649	ENSG00000093010	0
ENSG00000048649	ENSG00000100354	1
ENSG00000048649	ENSG00000103876	0
ENSG00000048649	ENSG00000111669	1
ENSG00000048649	ENSG00000117118	0
ENSG00000048649	ENSG00000124177	0
ENSG00000048649	ENSG00000128309	0
ENSG00000048649	ENSG00000135929	0
ENSG00000048649	ENSG00000151366	0
ENSG00000048649	ENSG00000156467	1
ENSG00000048649	ENSG00000166228	0
ENSG00000048649	ENSG00000166377	0
ENSG00000048649	ENSG00000167306	0
ENSG00000048649	ENSG00000167315	0
ENSG00000048649	ENSG00000172955	0
ENSG00000048649	ENSG00000175482	0
ENSG00000048649	ENSG00000177200	0
ENSG00000048649	ENSG00000177700	0
ENSG00000048649	ENSG00000182551	0
ENSG00000048649	ENSG00000184154	0
ENSG00000048649	ENSG00000186010	0
ENSG00000048649	ENSG00000204228	0
ENSG00000048649	ENSG00000239672	0
ENSG00000048649	ENSG00000243678	0
ENSG00000049167	ENSG00000005882	0
ENSG00000049167	ENSG00000110367	0
ENSG00000049167	ENSG00000138185	0
ENSG00000049167	ENSG00000257365	0
ENSG00000049246	ENSG00000108474	0
ENSG00000049246	ENSG00000117834	0
ENSG00000049246	ENSG00000147454	0
ENSG00000049246	ENSG00000155380	0
ENSG00000049618	ENSG00000070778	0
ENSG00000049618	ENSG00000149177	0
ENSG00000049618	ENSG00000157540	0
ENSG00000049618	ENSG00000163349	0
ENSG00000049768	ENSG00000099308	0
ENSG00000049768	ENSG00000102978	0
ENSG00000049768	ENSG00000104695	0
ENSG00000049768	ENSG00000106397	0
ENSG00000049768	ENSG00000109667	0
ENSG00000049768	ENSG00000113492	0
ENSG00000049768	ENSG00000127564	0
ENSG00000049768	ENSG00000138814	0
ENSG00000049768	ENSG00000154080	0
ENSG00000049768	ENSG00000158006	0
ENSG00000049768	ENSG00000158296	0
ENSG00000049768	ENSG00000163959	0
ENSG00000049768	ENSG00000171885	0
ENSG00000049768	ENSG00000186198	1
ENSG00000050344	ENSG00000141446	0
ENSG00000050344	ENSG00000153291	0
ENSG00000050344	ENSG00000162396	0
ENSG00000050344	ENSG00000186625	0
ENSG00000050344	ENSG00000197375	0
ENSG00000050748	ENSG00000108946	0
ENSG00000050748	ENSG00000111679	0
ENSG00000050748	ENSG00000116005	0
ENSG00000050748	ENSG00000116704	0
ENSG00000050748	ENSG00000117620	0
ENSG00000050748	ENSG00000121039	1
ENSG00000050748	ENSG00000121579	0
ENSG00000050748	ENSG00000142892	0
ENSG00000050748	ENSG00000145391	0
ENSG00000050748	ENSG00000149177	0
ENSG00000050748	ENSG00000152455	0
ENSG00000050748	ENSG00000152894	0
ENSG00000050748	ENSG00000163527	0
ENSG00000050748	ENSG00000171100	0
ENSG00000050748	ENSG00000197563	0
ENSG00000050748	ENSG00000198586	0
ENSG00000051108	ENSG00000006837	0
ENSG00000051108	ENSG00000119013	0
ENSG00000051108	ENSG00000135829	0
ENSG00000051108	ENSG00000140284	1
ENSG00000051108	ENSG00000144591	0
ENSG00000051108	ENSG00000145982	0
ENSG00000051108	ENSG00000157184	0
ENSG00000051108	ENSG00000160179	0
ENSG00000051108	ENSG00000163902	0
ENSG00000051108	ENSG00000166562	0
ENSG00000051108	ENSG00000170340	0
ENSG00000051108	ENSG00000172292	0
ENSG00000051108	ENSG00000185973	0
ENSG00000051108	ENSG00000189043	0
ENSG00000051180	ENSG00000068366	0
ENSG00000051180	ENSG00000108846	0
ENSG00000051180	ENSG00000137968	0
ENSG00000051180	ENSG00000143198	0
ENSG00000051180	ENSG00000143753	0
ENSG00000051180	ENSG00000163964	0
ENSG00000051180	ENSG00000167900	0
ENSG00000051180	ENSG00000171155	0
ENSG00000051180	ENSG00000171310	0
ENSG00000051180	ENSG00000185000	0
ENSG00000051180	ENSG00000240303	0
ENSG00000052850	ENSG00000012232	0
ENSG00000052850	ENSG00000068383	0
ENSG00000052850	ENSG00000072506	0
ENSG00000052850	ENSG00000105397	0
ENSG00000052850	ENSG00000111058	0
ENSG00000052850	ENSG00000113240	0
ENSG00000052850	ENSG00000114378	0
ENSG00000052850	ENSG00000115705	0
ENSG00000052850	ENSG00000115884	0
ENSG00000052850	ENSG00000117118	0
ENSG00000052850	ENSG00000129244	0
ENSG00000052850	ENSG00000131174	0
ENSG00000052850	ENSG00000135094	0
ENSG00000052850	ENSG00000138079	0
ENSG00000052850	ENSG00000143845	0
ENSG00000052850	ENSG00000167772	0
ENSG00000052850	ENSG00000180953	0
ENSG00000052850	ENSG00000184588	0
ENSG00000053254	ENSG00000013503	0
ENSG00000053254	ENSG00000021574	0
ENSG00000053254	ENSG00000023228	0
ENSG00000053254	ENSG00000038274	0
ENSG00000053254	ENSG00000062822	0
ENSG00000053254	ENSG00000069956	0
ENSG00000053254	ENSG00000070610	0
ENSG00000053254	ENSG00000073803	0
ENSG00000053254	ENSG00000099810	0
ENSG00000053254	ENSG00000100522	0
ENSG00000053254	ENSG00000100614	0
ENSG00000053254	ENSG00000101558	0
ENSG00000053254	ENSG00000103024	0
ENSG00000053254	ENSG00000105397	0
ENSG00000053254	ENSG00000106049	0
ENSG00000053254	ENSG00000106397	0
ENSG00000053254	ENSG00000107643	0
ENSG00000053254	ENSG00000108946	0
ENSG00000053254	ENSG00000109814	0
ENSG00000053254	ENSG00000110719	0
ENSG00000053254	ENSG00000112062	0
ENSG00000053254	ENSG00000115694	0
ENSG00000053254	ENSG00000116005	0
ENSG00000053254	ENSG00000116704	0
ENSG00000053254	ENSG00000117620	0
ENSG00000053254	ENSG00000119227	0
ENSG00000053254	ENSG00000119414	0
ENSG00000053254	ENSG00000120137	0
ENSG00000053254	ENSG00000121039	0
ENSG00000053254	ENSG00000124767	0
ENSG00000053254	ENSG00000128609	0
ENSG00000053254	ENSG00000135002	0
ENSG00000053254	ENSG00000135241	0
ENSG00000053254	ENSG00000136143	0
ENSG00000053254	ENSG00000136381	0
ENSG00000053254	ENSG00000138449	0
ENSG00000053254	ENSG00000138604	0
ENSG00000053254	ENSG00000139505	0
ENSG00000053254	ENSG00000142892	0
ENSG00000053254	ENSG00000145391	0
ENSG00000053254	ENSG00000145675	0
ENSG00000053254	ENSG00000148384	0
ENSG00000053254	ENSG00000149084	0
ENSG00000053254	ENSG00000151151	0
ENSG00000053254	ENSG00000152620	0
ENSG00000053254	ENSG00000152894	0
ENSG00000053254	ENSG00000163527	0
ENSG00000053254	ENSG00000164023	0
ENSG00000053254	ENSG00000164347	0
ENSG00000053254	ENSG00000166508	0
ENSG00000053254	ENSG00000167393	0
ENSG00000053254	ENSG00000170385	0
ENSG00000053254	ENSG00000171100	0
ENSG00000053254	ENSG00000171298	0
ENSG00000053254	ENSG00000171503	0
ENSG00000053254	ENSG00000172890	0
ENSG00000053254	ENSG00000176105	0
ENSG00000053254	ENSG00000178950	0
ENSG00000053254	ENSG00000179295	0
ENSG00000053254	ENSG00000185973	0
ENSG00000053254	ENSG00000186298	0
ENSG00000053254	ENSG00000187531	0
ENSG00000053254	ENSG00000188130	0
ENSG00000053254	ENSG00000197119	0
ENSG00000053254	ENSG00000198276	0
ENSG00000053254	ENSG00000198586	0
ENSG00000053254	ENSG00000221823	0
ENSG00000054118	ENSG00000133706	0
ENSG00000054118	ENSG00000180776	0
ENSG00000054118	ENSG00000198586	0
ENSG00000054267	ENSG00000005022	0
ENSG00000054267	ENSG00000005483	0
ENSG00000054267	ENSG00000009413	0
ENSG00000054267	ENSG00000023041	0
ENSG00000054267	ENSG00000033867	0
ENSG00000054267	ENSG00000038382	0
ENSG00000054267	ENSG00000065883	1
ENSG00000054267	ENSG00000067900	0
ENSG00000054267	ENSG00000069535	0
ENSG00000054267	ENSG00000069943	0
ENSG00000054267	ENSG00000075413	0
ENSG00000054267	ENSG00000083223	0
ENSG00000054267	ENSG00000083807	0
ENSG00000054267	ENSG00000085224	0
ENSG00000054267	ENSG00000089737	0
ENSG00000054267	ENSG00000093010	0
ENSG00000054267	ENSG00000100354	0
ENSG00000054267	ENSG00000100888	0
ENSG00000054267	ENSG00000101323	0
ENSG00000054267	ENSG00000103811	0
ENSG00000054267	ENSG00000103876	0
ENSG00000054267	ENSG00000104365	0
ENSG00000054267	ENSG00000111581	0
ENSG00000054267	ENSG00000112695	0
ENSG00000054267	ENSG00000112739	1
ENSG00000054267	ENSG00000113643	1
ENSG00000054267	ENSG00000115866	0
ENSG00000054267	ENSG00000116133	0
ENSG00000054267	ENSG00000116906	1
ENSG00000054267	ENSG00000118058	0
ENSG00000054267	ENSG00000119772	1
ENSG00000054267	ENSG00000120910	0
ENSG00000054267	ENSG00000122126	0
ENSG00000054267	ENSG00000122643	0
ENSG00000054267	ENSG00000122912	0
ENSG00000054267	ENSG00000124177	0
ENSG00000054267	ENSG00000125772	0
ENSG00000054267	ENSG00000130227	0
ENSG00000054267	ENSG00000132423	0
ENSG00000054267	ENSG00000132664	0
ENSG00000054267	ENSG00000134324	0
ENSG00000054267	ENSG00000135929	0
ENSG00000054267	ENSG00000136643	0
ENSG00000054267	ENSG00000137601	1
ENSG00000054267	ENSG00000138777	0
ENSG00000054267	ENSG00000143398	0
ENSG00000054267	ENSG00000143418	0
ENSG00000054267	ENSG00000143776	0
ENSG00000054267	ENSG00000144136	0
ENSG00000054267	ENSG00000146701	0
ENSG00000054267	ENSG00000147155	0
ENSG00000054267	ENSG00000147684	0
ENSG00000054267	ENSG00000150787	0
ENSG00000054267	ENSG00000151366	0
ENSG00000054267	ENSG00000155561	0
ENSG00000054267	ENSG00000156467	0
ENSG00000054267	ENSG00000159063	0
ENSG00000054267	ENSG00000159593	1
ENSG00000054267	ENSG00000163214	0
ENSG00000054267	ENSG00000163389	0
ENSG00000054267	ENSG00000166228	0
ENSG00000054267	ENSG00000166377	0
ENSG00000054267	ENSG00000166833	0
ENSG00000054267	ENSG00000167815	0
ENSG00000054267	ENSG00000168404	0
ENSG00000054267	ENSG00000168522	0
ENSG00000054267	ENSG00000173482	0
ENSG00000054267	ENSG00000173575	1
ENSG00000054267	ENSG00000174227	0
ENSG00000054267	ENSG00000175054	0
ENSG00000054267	ENSG00000177054	0
ENSG00000054267	ENSG00000177200	0
ENSG00000054267	ENSG00000178741	0
ENSG00000054267	ENSG00000181555	0
ENSG00000054267	ENSG00000183735	0
ENSG00000054267	ENSG00000186104	0
ENSG00000054267	ENSG00000189043	0
ENSG00000054267	ENSG00000196305	0
ENSG00000054267	ENSG00000247077	0
ENSG00000054598	ENSG00000065911	0
ENSG00000054598	ENSG00000100024	0
ENSG00000054598	ENSG00000120820	1
ENSG00000054598	ENSG00000124212	0
ENSG00000054598	ENSG00000131459	0
ENSG00000054598	ENSG00000148053	0
ENSG00000054598	ENSG00000164294	0
ENSG00000054598	ENSG00000174640	1
ENSG00000054598	ENSG00000185532	0
ENSG00000055332	ENSG00000010256	0
ENSG00000055332	ENSG00000028116	0
ENSG00000055332	ENSG00000104312	0
ENSG00000055332	ENSG00000104774	0
ENSG00000055332	ENSG00000115267	1
ENSG00000055332	ENSG00000130175	0
ENSG00000055332	ENSG00000133027	0
ENSG00000055332	ENSG00000134326	0
ENSG00000055332	ENSG00000143774	0
ENSG00000055332	ENSG00000149809	0
ENSG00000055332	ENSG00000161013	0
ENSG00000055332	ENSG00000167701	0
ENSG00000055332	ENSG00000167792	0
ENSG00000055332	ENSG00000170836	0
ENSG00000055332	ENSG00000175482	0
ENSG00000055332	ENSG00000188130	0
ENSG00000055332	ENSG00000250799	0
ENSG00000057657	ENSG00000033867	0
ENSG00000057657	ENSG00000067900	0
ENSG00000057657	ENSG00000079215	0
ENSG00000057657	ENSG00000081320	1
ENSG00000057657	ENSG00000104312	0
ENSG00000057657	ENSG00000112303	0
ENSG00000057657	ENSG00000134242	0
ENSG00000057657	ENSG00000137204	0
ENSG00000057657	ENSG00000143322	0
ENSG00000057657	ENSG00000143344	0
ENSG00000057657	ENSG00000143851	0
ENSG00000057657	ENSG00000164543	0
ENSG00000057657	ENSG00000175567	0
ENSG00000057935	ENSG00000005022	0
ENSG00000057935	ENSG00000023041	0
ENSG00000057935	ENSG00000038382	0
ENSG00000057935	ENSG00000101109	0
ENSG00000057935	ENSG00000102078	0
ENSG00000057935	ENSG00000112367	0
ENSG00000057935	ENSG00000118363	0
ENSG00000057935	ENSG00000130227	0
ENSG00000057935	ENSG00000132155	0
ENSG00000057935	ENSG00000136098	0
ENSG00000057935	ENSG00000141401	0
ENSG00000057935	ENSG00000143252	0
ENSG00000057935	ENSG00000147224	0
ENSG00000057935	ENSG00000148229	0
ENSG00000057935	ENSG00000153786	0
ENSG00000057935	ENSG00000155287	0
ENSG00000057935	ENSG00000160145	0
ENSG00000057935	ENSG00000162408	0
ENSG00000057935	ENSG00000164258	0
ENSG00000057935	ENSG00000165264	0
ENSG00000057935	ENSG00000172340	0
ENSG00000057935	ENSG00000173482	0
ENSG00000057935	ENSG00000183735	0
ENSG00000057935	ENSG00000186141	0
ENSG00000058335	ENSG00000064703	0
ENSG00000058335	ENSG00000065243	0
ENSG00000058335	ENSG00000130653	0
ENSG00000058335	ENSG00000137496	0
ENSG00000058335	ENSG00000152642	0
ENSG00000058335	ENSG00000157426	0
ENSG00000058335	ENSG00000163161	0
ENSG00000058335	ENSG00000167720	0
ENSG00000058600	ENSG00000111144	0
ENSG00000058600	ENSG00000168918	0
ENSG00000058600	ENSG00000172728	0
ENSG00000059728	ENSG00000072135	0
ENSG00000059728	ENSG00000081721	0
ENSG00000059728	ENSG00000097033	0
ENSG00000059728	ENSG00000101109	0
ENSG00000059728	ENSG00000101558	0
ENSG00000059728	ENSG00000102144	0
ENSG00000059728	ENSG00000104695	0
ENSG00000059728	ENSG00000108469	0
ENSG00000059728	ENSG00000108946	0
ENSG00000059728	ENSG00000113575	0
ENSG00000059728	ENSG00000115687	0
ENSG00000059728	ENSG00000115694	0
ENSG00000059728	ENSG00000122678	0
ENSG00000059728	ENSG00000126821	0
ENSG00000059728	ENSG00000126883	0
ENSG00000059728	ENSG00000128059	0
ENSG00000059728	ENSG00000129128	0
ENSG00000059728	ENSG00000130653	0
ENSG00000059728	ENSG00000134440	0
ENSG00000059728	ENSG00000135002	0
ENSG00000059728	ENSG00000135241	0
ENSG00000059728	ENSG00000136143	0
ENSG00000059728	ENSG00000136699	0
ENSG00000059728	ENSG00000142892	0
ENSG00000059728	ENSG00000145391	0
ENSG00000059728	ENSG00000156873	0
ENSG00000059728	ENSG00000163527	0
ENSG00000059728	ENSG00000167393	0
ENSG00000059728	ENSG00000172890	0
ENSG00000059728	ENSG00000177084	0
ENSG00000059728	ENSG00000179295	0
ENSG00000059728	ENSG00000180370	0
ENSG00000059728	ENSG00000197119	0
ENSG00000059728	ENSG00000197713	0
ENSG00000059728	ENSG00000198276	0
ENSG00000059728	ENSG00000198431	0
ENSG00000059728	ENSG00000243708	0
ENSG00000059728	ENSG00000253729	0
ENSG00000060069	ENSG00000080031	0
ENSG00000060069	ENSG00000099998	0
ENSG00000060069	ENSG00000110536	0
ENSG00000060069	ENSG00000126432	0
ENSG00000060069	ENSG00000132153	0
ENSG00000060069	ENSG00000141526	0
ENSG00000060069	ENSG00000166123	0
ENSG00000060069	ENSG00000197858	0
ENSG00000060069	ENSG00000213619	0
ENSG00000060566	ENSG00000025708	0
ENSG00000060566	ENSG00000073060	0
ENSG00000060566	ENSG00000083444	0
ENSG00000060566	ENSG00000104774	0
ENSG00000060566	ENSG00000123689	1
ENSG00000060566	ENSG00000138030	0
ENSG00000060566	ENSG00000144677	0
ENSG00000060566	ENSG00000158716	0
ENSG00000060566	ENSG00000175066	0
ENSG00000060566	ENSG00000175482	0
ENSG00000060566	ENSG00000182511	0
ENSG00000061273	ENSG00000002587	0
ENSG00000061273	ENSG00000004864	1
ENSG00000061273	ENSG00000038210	0
ENSG00000061273	ENSG00000065989	0
ENSG00000061273	ENSG00000067057	0
ENSG00000061273	ENSG00000067225	0
ENSG00000061273	ENSG00000073849	0
ENSG00000061273	ENSG00000080823	0
ENSG00000061273	ENSG00000081377	0
ENSG00000061273	ENSG00000090020	0
ENSG00000061273	ENSG00000100994	0
ENSG00000061273	ENSG00000101974	0
ENSG00000061273	ENSG00000103056	0
ENSG00000061273	ENSG00000104635	0
ENSG00000061273	ENSG00000105281	0
ENSG00000061273	ENSG00000105287	0
ENSG00000061273	ENSG00000105655	0
ENSG00000061273	ENSG00000106348	0
ENSG00000061273	ENSG00000109610	0
ENSG00000061273	ENSG00000109929	0
ENSG00000061273	ENSG00000112655	0
ENSG00000061273	ENSG00000118094	0
ENSG00000061273	ENSG00000121900	0
ENSG00000061273	ENSG00000123143	0
ENSG00000061273	ENSG00000127472	0
ENSG00000061273	ENSG00000129353	0
ENSG00000061273	ENSG00000129465	0
ENSG00000061273	ENSG00000130304	0
ENSG00000061273	ENSG00000130821	0
ENSG00000061273	ENSG00000131844	1
ENSG00000061273	ENSG00000135069	1
ENSG00000061273	ENSG00000138823	0
ENSG00000061273	ENSG00000139209	0
ENSG00000061273	ENSG00000139625	0
ENSG00000061273	ENSG00000142733	0
ENSG00000061273	ENSG00000142798	0
ENSG00000061273	ENSG00000145439	0
ENSG00000061273	ENSG00000146085	0
ENSG00000061273	ENSG00000151376	0
ENSG00000061273	ENSG00000154930	0
ENSG00000061273	ENSG00000156515	0
ENSG00000061273	ENSG00000159714	0
ENSG00000061273	ENSG00000163932	0
ENSG00000061273	ENSG00000164088	0
ENSG00000061273	ENSG00000164172	0
ENSG00000061273	ENSG00000176170	1
ENSG00000061273	ENSG00000176454	0
ENSG00000061273	ENSG00000176463	0
ENSG00000061273	ENSG00000183696	0
ENSG00000061273	ENSG00000185633	1
ENSG00000061273	ENSG00000241644	0
ENSG00000061337	ENSG00000067225	0
ENSG00000061337	ENSG00000100626	0
ENSG00000061337	ENSG00000112655	0
ENSG00000061337	ENSG00000118094	0
ENSG00000061337	ENSG00000141526	0
ENSG00000061337	ENSG00000155093	0
ENSG00000061337	ENSG00000205060	0
ENSG00000063978	ENSG00000005022	0
ENSG00000063978	ENSG00000021574	0
ENSG00000063978	ENSG00000038382	0
ENSG00000063978	ENSG00000061938	0
ENSG00000063978	ENSG00000067829	0
ENSG00000063978	ENSG00000070214	0
ENSG00000063978	ENSG00000071242	0
ENSG00000063978	ENSG00000077463	0
ENSG00000063978	ENSG00000084112	0
ENSG00000063978	ENSG00000086015	0
ENSG00000063978	ENSG00000090020	0
ENSG00000063978	ENSG00000100888	0
ENSG00000063978	ENSG00000101109	0
ENSG00000063978	ENSG00000105397	0
ENSG00000063978	ENSG00000107140	0
ENSG00000063978	ENSG00000110719	0
ENSG00000063978	ENSG00000116649	1
ENSG00000063978	ENSG00000118363	0
ENSG00000063978	ENSG00000119899	0
ENSG00000063978	ENSG00000136143	0
ENSG00000063978	ENSG00000136699	0
ENSG00000063978	ENSG00000139718	0
ENSG00000063978	ENSG00000140284	0
ENSG00000063978	ENSG00000140474	0
ENSG00000063978	ENSG00000140612	0
ENSG00000063978	ENSG00000140740	0
ENSG00000063978	ENSG00000141424	0
ENSG00000063978	ENSG00000143252	0
ENSG00000063978	ENSG00000143653	0
ENSG00000063978	ENSG00000145391	0
ENSG00000063978	ENSG00000152332	0
ENSG00000063978	ENSG00000153786	0
ENSG00000063978	ENSG00000155287	0
ENSG00000063978	ENSG00000163482	0
ENSG00000063978	ENSG00000167325	0
ENSG00000063978	ENSG00000170385	1
ENSG00000063978	ENSG00000172340	0
ENSG00000063978	ENSG00000172830	0
ENSG00000063978	ENSG00000185875	0
ENSG00000063978	ENSG00000197119	0
ENSG00000063978	ENSG00000198276	0
ENSG00000063978	ENSG00000237172	0
ENSG00000063978	ENSG00000258366	0
ENSG00000063978	ENSG00000272333	0
ENSG00000064393	ENSG00000050748	0
ENSG00000064393	ENSG00000119537	0
ENSG00000064393	ENSG00000159267	0
ENSG00000064393	ENSG00000166508	1
ENSG00000064490	ENSG00000061938	0
ENSG00000064490	ENSG00000068903	0
ENSG00000064490	ENSG00000077463	0
ENSG00000064490	ENSG00000090054	0
ENSG00000064490	ENSG00000099797	0
ENSG00000064490	ENSG00000100997	0
ENSG00000064490	ENSG00000101558	0
ENSG00000064490	ENSG00000104522	0
ENSG00000064490	ENSG00000109667	0
ENSG00000064490	ENSG00000110719	0
ENSG00000064490	ENSG00000115694	0
ENSG00000064490	ENSG00000117620	0
ENSG00000064490	ENSG00000121900	0
ENSG00000064490	ENSG00000129167	0
ENSG00000064490	ENSG00000130304	0
ENSG00000064490	ENSG00000131748	0
ENSG00000064490	ENSG00000132356	0
ENSG00000064490	ENSG00000135090	0
ENSG00000064490	ENSG00000135587	0
ENSG00000064490	ENSG00000136381	0
ENSG00000064490	ENSG00000137770	0
ENSG00000064490	ENSG00000138604	0
ENSG00000064490	ENSG00000141349	0
ENSG00000064490	ENSG00000151151	0
ENSG00000064490	ENSG00000159131	0
ENSG00000064490	ENSG00000172830	0
ENSG00000064490	ENSG00000174669	0
ENSG00000064490	ENSG00000177189	0
ENSG00000064490	ENSG00000183207	0
ENSG00000064490	ENSG00000187531	0
ENSG00000064490	ENSG00000198276	0
ENSG00000064490	ENSG00000213689	0
ENSG00000064490	ENSG00000221968	0
ENSG00000064490	ENSG00000258366	0
ENSG00000064607	ENSG00000131174	0
ENSG00000064607	ENSG00000154822	0
ENSG00000064655	ENSG00000021488	0
ENSG00000064655	ENSG00000070770	0
ENSG00000064655	ENSG00000106462	0
ENSG00000064655	ENSG00000115252	0
ENSG00000064655	ENSG00000132382	0
ENSG00000064655	ENSG00000138449	0
ENSG00000064655	ENSG00000163959	0
ENSG00000064655	ENSG00000169118	0
ENSG00000064655	ENSG00000187210	0
ENSG00000064703	ENSG00000100490	0
ENSG00000064703	ENSG00000128918	0
ENSG00000064703	ENSG00000134440	0
ENSG00000064703	ENSG00000138135	0
ENSG00000064703	ENSG00000184254	0
ENSG00000064835	ENSG00000100354	0
ENSG00000064835	ENSG00000120254	0
ENSG00000064835	ENSG00000128918	0
ENSG00000064835	ENSG00000141279	0
ENSG00000064835	ENSG00000147119	0
ENSG00000064835	ENSG00000147224	0
ENSG00000064835	ENSG00000160190	0
ENSG00000064835	ENSG00000171408	0
ENSG00000064835	ENSG00000171503	0
ENSG00000064933	ENSG00000005022	0
ENSG00000064933	ENSG00000009413	0
ENSG00000064933	ENSG00000023041	0
ENSG00000064933	ENSG00000038382	0
ENSG00000064933	ENSG00000067900	0
ENSG00000064933	ENSG00000083223	0
ENSG00000064933	ENSG00000083807	0
ENSG00000064933	ENSG00000101751	0
ENSG00000064933	ENSG00000112739	0
ENSG00000064933	ENSG00000113643	0
ENSG00000064933	ENSG00000118363	0
ENSG00000064933	ENSG00000120910	0
ENSG00000064933	ENSG00000122912	0
ENSG00000064933	ENSG00000123131	0
ENSG00000064933	ENSG00000130227	0
ENSG00000064933	ENSG00000136247	0
ENSG00000064933	ENSG00000136643	0
ENSG00000064933	ENSG00000138777	0
ENSG00000064933	ENSG00000150787	0
ENSG00000064933	ENSG00000156467	0
ENSG00000064933	ENSG00000159322	0
ENSG00000064933	ENSG00000163389	0
ENSG00000064933	ENSG00000167815	0
ENSG00000064933	ENSG00000173482	0
ENSG00000064933	ENSG00000173575	0
ENSG00000064933	ENSG00000181555	0
ENSG00000064933	ENSG00000183735	0
ENSG00000064933	ENSG00000196305	0
ENSG00000064933	ENSG00000197375	0
ENSG00000064961	ENSG00000004700	0
ENSG00000064961	ENSG00000005075	0
ENSG00000064961	ENSG00000005249	0
ENSG00000064961	ENSG00000007047	0
ENSG00000064961	ENSG00000007541	0
ENSG00000064961	ENSG00000011009	0
ENSG00000064961	ENSG00000012983	0
ENSG00000064961	ENSG00000015520	0
ENSG00000064961	ENSG00000018280	0
ENSG00000064961	ENSG00000021574	0
ENSG00000064961	ENSG00000025708	0
ENSG00000064961	ENSG00000028116	0
ENSG00000064961	ENSG00000032444	0
ENSG00000064961	ENSG00000037757	0
ENSG00000064961	ENSG00000038274	0
ENSG00000064961	ENSG00000057252	0
ENSG00000064961	ENSG00000061938	0
ENSG00000064961	ENSG00000062822	1
ENSG00000064961	ENSG00000063176	0
ENSG00000064961	ENSG00000065613	0
ENSG00000064961	ENSG00000067829	0
ENSG00000064961	ENSG00000068903	1
ENSG00000064961	ENSG00000072135	0
ENSG00000064961	ENSG00000073578	0
ENSG00000064961	ENSG00000076201	0
ENSG00000064961	ENSG00000076984	1
ENSG00000064961	ENSG00000077463	0
ENSG00000064961	ENSG00000080493	0
ENSG00000064961	ENSG00000090054	0
ENSG00000064961	ENSG00000090971	1
ENSG00000064961	ENSG00000095319	0
ENSG00000064961	ENSG00000097033	0
ENSG00000064961	ENSG00000099797	0
ENSG00000064961	ENSG00000099904	0
ENSG00000064961	ENSG00000100075	0
ENSG00000064961	ENSG00000100417	0
ENSG00000064961	ENSG00000100997	0
ENSG00000064961	ENSG00000101109	0
ENSG00000064961	ENSG00000101558	0
ENSG00000064961	ENSG00000102030	0
ENSG00000064961	ENSG00000102781	0
ENSG00000064961	ENSG00000103024	0
ENSG00000064961	ENSG00000104331	0
ENSG00000064961	ENSG00000104522	0
ENSG00000064961	ENSG00000104774	0
ENSG00000064961	ENSG00000104835	0
ENSG00000064961	ENSG00000105223	0
ENSG00000064961	ENSG00000105287	0
ENSG00000064961	ENSG00000105568	0
ENSG00000064961	ENSG00000105618	0
ENSG00000064961	ENSG00000105669	0
ENSG00000064961	ENSG00000105953	0
ENSG00000064961	ENSG00000106397	0
ENSG00000064961	ENSG00000106799	0
ENSG00000064961	ENSG00000107140	0
ENSG00000064961	ENSG00000108469	0
ENSG00000064961	ENSG00000108784	0
ENSG00000064961	ENSG00000110536	0
ENSG00000064961	ENSG00000110717	0
ENSG00000064961	ENSG00000110719	0
ENSG00000064961	ENSG00000111679	0
ENSG00000064961	ENSG00000112144	0
ENSG00000064961	ENSG00000112992	0
ENSG00000064961	ENSG00000115020	0
ENSG00000064961	ENSG00000115267	0
ENSG00000064961	ENSG00000115275	0
ENSG00000064961	ENSG00000115694	0
ENSG00000064961	ENSG00000115825	0
ENSG00000064961	ENSG00000116353	0
ENSG00000064961	ENSG00000116649	0
ENSG00000064961	ENSG00000117411	0
ENSG00000064961	ENSG00000118046	1
ENSG00000064961	ENSG00000120899	0
ENSG00000064961	ENSG00000122008	0
ENSG00000064961	ENSG00000122678	0
ENSG00000064961	ENSG00000123143	0
ENSG00000064961	ENSG00000123453	0
ENSG00000064961	ENSG00000123739	0
ENSG00000064961	ENSG00000124006	0
ENSG00000064961	ENSG00000125505	0
ENSG00000064961	ENSG00000125779	0
ENSG00000064961	ENSG00000126088	0
ENSG00000064961	ENSG00000126091	0
ENSG00000064961	ENSG00000126522	0
ENSG00000064961	ENSG00000126821	0
ENSG00000064961	ENSG00000126934	0
ENSG00000064961	ENSG00000127415	0
ENSG00000064961	ENSG00000128059	0
ENSG00000064961	ENSG00000128609	0
ENSG00000064961	ENSG00000129128	0
ENSG00000064961	ENSG00000130175	1
ENSG00000064961	ENSG00000130304	0
ENSG00000064961	ENSG00000130313	0
ENSG00000064961	ENSG00000130653	0
ENSG00000064961	ENSG00000130669	0
ENSG00000064961	ENSG00000130758	0
ENSG00000064961	ENSG00000131495	0
ENSG00000064961	ENSG00000131748	0
ENSG00000064961	ENSG00000132356	0
ENSG00000064961	ENSG00000132382	0
ENSG00000064961	ENSG00000132670	0
ENSG00000064961	ENSG00000133315	1
ENSG00000064961	ENSG00000134440	0
ENSG00000064961	ENSG00000135241	0
ENSG00000064961	ENSG00000136271	0
ENSG00000064961	ENSG00000136381	0
ENSG00000064961	ENSG00000136699	0
ENSG00000064961	ENSG00000137411	0
ENSG00000064961	ENSG00000138035	0
ENSG00000064961	ENSG00000138814	0
ENSG00000064961	ENSG00000139505	0
ENSG00000064961	ENSG00000140474	0
ENSG00000064961	ENSG00000141698	0
ENSG00000064961	ENSG00000141873	0
ENSG00000064961	ENSG00000141959	0
ENSG00000064961	ENSG00000142208	0
ENSG00000064961	ENSG00000142875	0
ENSG00000064961	ENSG00000142892	0
ENSG00000064961	ENSG00000143554	0
ENSG00000064961	ENSG00000144182	0
ENSG00000064961	ENSG00000144724	0
ENSG00000064961	ENSG00000148154	0
ENSG00000064961	ENSG00000148334	0
ENSG00000064961	ENSG00000148384	0
ENSG00000064961	ENSG00000149782	0
ENSG00000064961	ENSG00000149930	0
ENSG00000064961	ENSG00000151151	0
ENSG00000064961	ENSG00000151229	0
ENSG00000064961	ENSG00000156873	0
ENSG00000064961	ENSG00000157881	0
ENSG00000064961	ENSG00000160446	0
ENSG00000064961	ENSG00000160551	0
ENSG00000064961	ENSG00000160957	0
ENSG00000064961	ENSG00000161013	0
ENSG00000064961	ENSG00000162302	0
ENSG00000064961	ENSG00000163527	0
ENSG00000064961	ENSG00000163719	0
ENSG00000064961	ENSG00000163755	0
ENSG00000064961	ENSG00000164068	0
ENSG00000064961	ENSG00000164414	0
ENSG00000064961	ENSG00000164889	0
ENSG00000064961	ENSG00000165458	0
ENSG00000064961	ENSG00000166169	0
ENSG00000064961	ENSG00000166825	0
ENSG00000064961	ENSG00000167393	0
ENSG00000064961	ENSG00000170385	0
ENSG00000064961	ENSG00000170906	0
ENSG00000064961	ENSG00000171862	0
ENSG00000064961	ENSG00000172830	0
ENSG00000064961	ENSG00000172890	0
ENSG00000064961	ENSG00000173327	0
ENSG00000064961	ENSG00000173638	0
ENSG00000064961	ENSG00000174669	0
ENSG00000064961	ENSG00000174915	0
ENSG00000064961	ENSG00000175634	0
ENSG00000064961	ENSG00000177084	0
ENSG00000064961	ENSG00000177169	0
ENSG00000064961	ENSG00000177189	0
ENSG00000064961	ENSG00000177239	0
ENSG00000064961	ENSG00000177666	0
ENSG00000064961	ENSG00000178814	0
ENSG00000064961	ENSG00000178921	0
ENSG00000064961	ENSG00000180370	0
ENSG00000064961	ENSG00000180776	0
ENSG00000064961	ENSG00000181523	0
ENSG00000064961	ENSG00000182902	0
ENSG00000064961	ENSG00000183207	0
ENSG00000064961	ENSG00000185527	1
ENSG00000064961	ENSG00000185813	0
ENSG00000064961	ENSG00000186111	0
ENSG00000064961	ENSG00000186298	0
ENSG00000064961	ENSG00000186792	0
ENSG00000064961	ENSG00000186908	0
ENSG00000064961	ENSG00000187091	0
ENSG00000064961	ENSG00000187531	1
ENSG00000064961	ENSG00000188130	1
ENSG00000064961	ENSG00000188191	0
ENSG00000064961	ENSG00000197119	0
ENSG00000064961	ENSG00000197121	0
ENSG00000064961	ENSG00000197444	0
ENSG00000064961	ENSG00000197858	0
ENSG00000064961	ENSG00000198276	0
ENSG00000064961	ENSG00000204394	0
ENSG00000064961	ENSG00000211456	0
ENSG00000064961	ENSG00000213619	0
ENSG00000064961	ENSG00000221988	0
ENSG00000064961	ENSG00000225697	0
ENSG00000064961	ENSG00000241973	0
ENSG00000064961	ENSG00000243477	0
ENSG00000064961	ENSG00000258366	0
ENSG00000064961	ENSG00000267855	0
ENSG00000064961	ENSG00000272333	0
ENSG00000064995	ENSG00000083223	0
ENSG00000064995	ENSG00000115525	0
ENSG00000064995	ENSG00000129167	0
ENSG00000064995	ENSG00000140474	0
ENSG00000064995	ENSG00000166411	0
ENSG00000065029	ENSG00000126088	0
ENSG00000065029	ENSG00000132323	0
ENSG00000065029	ENSG00000136699	0
ENSG00000065526	ENSG00000099904	0
ENSG00000065526	ENSG00000117479	0
ENSG00000065717	ENSG00000061938	1
ENSG00000065717	ENSG00000121900	0
ENSG00000065717	ENSG00000151376	0
ENSG00000065717	ENSG00000159714	0
ENSG00000065717	ENSG00000198276	0
ENSG00000065970	ENSG00000087111	0
ENSG00000065970	ENSG00000151665	0
ENSG00000065978	ENSG00000110436	0
ENSG00000065978	ENSG00000113732	0
ENSG00000065978	ENSG00000118596	0
ENSG00000065978	ENSG00000119414	0
ENSG00000065978	ENSG00000137563	0
ENSG00000065978	ENSG00000147123	0
ENSG00000065978	ENSG00000162066	0
ENSG00000065978	ENSG00000163002	0
ENSG00000065978	ENSG00000171848	0
ENSG00000065978	ENSG00000177700	0
ENSG00000065978	ENSG00000185883	0
ENSG00000065978	ENSG00000185973	0
ENSG00000065978	ENSG00000198909	0
ENSG00000066117	ENSG00000010256	0
ENSG00000066117	ENSG00000011052	0
ENSG00000066117	ENSG00000023041	0
ENSG00000066117	ENSG00000025708	0
ENSG00000066117	ENSG00000072506	0
ENSG00000066117	ENSG00000079739	0
ENSG00000066117	ENSG00000083807	0
ENSG00000066117	ENSG00000093010	0
ENSG00000066117	ENSG00000099795	0
ENSG00000066117	ENSG00000100294	0
ENSG00000066117	ENSG00000100344	0
ENSG00000066117	ENSG00000100577	0
ENSG00000066117	ENSG00000110243	0
ENSG00000066117	ENSG00000114491	0
ENSG00000066117	ENSG00000115661	0
ENSG00000066117	ENSG00000116096	0
ENSG00000066117	ENSG00000117305	0
ENSG00000066117	ENSG00000122971	0
ENSG00000066117	ENSG00000124228	0
ENSG00000066117	ENSG00000126088	0
ENSG00000066117	ENSG00000128928	0
ENSG00000066117	ENSG00000130227	0
ENSG00000066117	ENSG00000130414	0
ENSG00000066117	ENSG00000136720	0
ENSG00000066117	ENSG00000137491	0
ENSG00000066117	ENSG00000138030	0
ENSG00000066117	ENSG00000138413	0
ENSG00000066117	ENSG00000140990	0
ENSG00000066117	ENSG00000145494	0
ENSG00000066117	ENSG00000149809	0
ENSG00000066117	ENSG00000149925	0
ENSG00000066117	ENSG00000157593	0
ENSG00000066117	ENSG00000159082	0
ENSG00000066117	ENSG00000159423	0
ENSG00000066117	ENSG00000160551	0
ENSG00000066117	ENSG00000163541	0
ENSG00000066117	ENSG00000166825	0
ENSG00000066117	ENSG00000167588	0
ENSG00000066117	ENSG00000167733	0
ENSG00000066117	ENSG00000167792	0
ENSG00000066117	ENSG00000167815	0
ENSG00000066117	ENSG00000169692	0
ENSG00000066117	ENSG00000172782	0
ENSG00000066117	ENSG00000175893	0
ENSG00000066117	ENSG00000176022	0
ENSG00000066117	ENSG00000177156	0
ENSG00000066117	ENSG00000177700	0
ENSG00000066117	ENSG00000178035	0
ENSG00000066117	ENSG00000178952	0
ENSG00000066117	ENSG00000182199	0
ENSG00000066117	ENSG00000183048	0
ENSG00000066117	ENSG00000183735	0
ENSG00000066117	ENSG00000184076	0
ENSG00000066117	ENSG00000185825	0
ENSG00000066117	ENSG00000196968	0
ENSG00000066117	ENSG00000204228	0
ENSG00000066117	ENSG00000204394	0
ENSG00000066117	ENSG00000213920	0
ENSG00000066117	ENSG00000239672	0
ENSG00000066117	ENSG00000243678	0
ENSG00000066117	ENSG00000247077	0
ENSG00000066117	ENSG00000248098	0
ENSG00000066117	ENSG00000250799	0
ENSG00000066117	ENSG00000254505	0
ENSG00000066136	ENSG00000099904	0
ENSG00000066136	ENSG00000100330	0
ENSG00000066136	ENSG00000108474	0
ENSG00000066136	ENSG00000111237	0
ENSG00000066136	ENSG00000115652	1
ENSG00000066136	ENSG00000126883	0
ENSG00000066136	ENSG00000134744	0
ENSG00000066136	ENSG00000147454	0
ENSG00000066136	ENSG00000158571	0
ENSG00000066336	ENSG00000000938	0
ENSG00000066336	ENSG00000065989	0
ENSG00000066336	ENSG00000067225	0
ENSG00000066336	ENSG00000092068	0
ENSG00000066336	ENSG00000101336	0
ENSG00000066336	ENSG00000104951	0
ENSG00000066336	ENSG00000105639	0
ENSG00000066336	ENSG00000106348	0
ENSG00000066336	ENSG00000106683	0
ENSG00000066336	ENSG00000111816	0
ENSG00000066336	ENSG00000115884	0
ENSG00000066336	ENSG00000116649	0
ENSG00000066336	ENSG00000126264	0
ENSG00000066336	ENSG00000137841	0
ENSG00000066336	ENSG00000141506	0
ENSG00000066336	ENSG00000148288	0
ENSG00000066336	ENSG00000160179	0
ENSG00000066336	ENSG00000160883	0
ENSG00000066336	ENSG00000167261	0
ENSG00000066336	ENSG00000167600	0
ENSG00000066336	ENSG00000168918	0
ENSG00000066336	ENSG00000171608	0
ENSG00000066336	ENSG00000172954	0
ENSG00000066336	ENSG00000175567	0
ENSG00000066336	ENSG00000182578	0
ENSG00000066336	ENSG00000196839	0
ENSG00000066336	ENSG00000197355	0
ENSG00000066336	ENSG00000213024	0
ENSG00000066379	ENSG00000015532	0
ENSG00000066379	ENSG00000185344	0
ENSG00000066422	ENSG00000112079	0
ENSG00000066422	ENSG00000131023	0
ENSG00000066422	ENSG00000160446	0
ENSG00000066422	ENSG00000174165	0
ENSG00000066422	ENSG00000175893	0
ENSG00000066422	ENSG00000180776	0
ENSG00000066422	ENSG00000186908	0
ENSG00000067066	ENSG00000100354	0
ENSG00000067082	ENSG00000106123	0
ENSG00000067082	ENSG00000120053	0
ENSG00000067082	ENSG00000134294	0
ENSG00000067082	ENSG00000151498	0
ENSG00000067082	ENSG00000226784	0
ENSG00000067369	ENSG00000147454	0
[truncated: 27,129 more rows]

## Sheet: HCC regularoty
Regulatory Network of HCC Liver Tissue
TF	GENE	RELA
ENSG00000001167	ENSG00000124608	0
ENSG00000001167	ENSG00000144362	0
ENSG00000005007	ENSG00000135423	0
ENSG00000005007	ENSG00000136881	0
ENSG00000005007	ENSG00000143845	0
ENSG00000005007	ENSG00000173085	0
ENSG00000005075	ENSG00000100413	0
ENSG00000005075	ENSG00000100749	0
ENSG00000005075	ENSG00000106397	0
ENSG00000005075	ENSG00000116649	0
ENSG00000005075	ENSG00000118046	0
ENSG00000005075	ENSG00000125630	0
ENSG00000005075	ENSG00000127952	0
ENSG00000005075	ENSG00000133460	0
ENSG00000005075	ENSG00000136628	0
ENSG00000005075	ENSG00000143179	0
ENSG00000005075	ENSG00000144741	0
ENSG00000005075	ENSG00000148334	0
ENSG00000005075	ENSG00000183207	0
ENSG00000005075	ENSG00000186141	0
ENSG00000005075	ENSG00000186908	0
ENSG00000005102	ENSG00000005249	0
ENSG00000005102	ENSG00000010256	0
ENSG00000005102	ENSG00000065357	0
ENSG00000005102	ENSG00000073756	0
ENSG00000005102	ENSG00000100354	0
ENSG00000005102	ENSG00000105426	0
ENSG00000005102	ENSG00000113231	0
ENSG00000005102	ENSG00000115252	0
ENSG00000005102	ENSG00000115705	0
ENSG00000005102	ENSG00000118094	0
ENSG00000005102	ENSG00000120156	0
ENSG00000005102	ENSG00000124212	0
ENSG00000005102	ENSG00000127329	0
ENSG00000005102	ENSG00000136810	0
ENSG00000005102	ENSG00000137601	0
ENSG00000005102	ENSG00000138735	0
ENSG00000005102	ENSG00000138814	0
ENSG00000005102	ENSG00000144057	0
ENSG00000005102	ENSG00000145284	0
ENSG00000005102	ENSG00000148053	1
ENSG00000005102	ENSG00000155093	0
ENSG00000005102	ENSG00000163513	0
ENSG00000005102	ENSG00000164867	0
ENSG00000005102	ENSG00000166819	0
ENSG00000005102	ENSG00000169418	0
ENSG00000005102	ENSG00000180776	0
ENSG00000005102	ENSG00000183048	0
ENSG00000005102	ENSG00000185532	0
ENSG00000005102	ENSG00000186642	0
ENSG00000005339	ENSG00000117620	0
ENSG00000005339	ENSG00000122390	0
ENSG00000005339	ENSG00000140992	1
ENSG00000005339	ENSG00000157106	0
ENSG00000005339	ENSG00000162104	0
ENSG00000005339	ENSG00000181192	0
ENSG00000005436	ENSG00000006625	0
ENSG00000005436	ENSG00000015532	0
ENSG00000005436	ENSG00000062822	0
ENSG00000005436	ENSG00000066379	0
ENSG00000005436	ENSG00000068745	0
ENSG00000005436	ENSG00000070501	0
ENSG00000005436	ENSG00000079462	0
ENSG00000005436	ENSG00000085511	0
ENSG00000005436	ENSG00000085998	0
ENSG00000005436	ENSG00000090971	0
ENSG00000005436	ENSG00000100983	0
ENSG00000005436	ENSG00000101464	0
ENSG00000005436	ENSG00000112739	0
ENSG00000005436	ENSG00000113569	0
ENSG00000005436	ENSG00000120254	0
ENSG00000005436	ENSG00000127952	0
ENSG00000005436	ENSG00000129167	0
ENSG00000005436	ENSG00000135372	0
ENSG00000005436	ENSG00000137411	0
ENSG00000005436	ENSG00000137764	0
ENSG00000005436	ENSG00000141698	0
ENSG00000005436	ENSG00000144231	0
ENSG00000005436	ENSG00000155561	0
ENSG00000005436	ENSG00000160194	0
ENSG00000005436	ENSG00000160957	0
ENSG00000005436	ENSG00000162408	0
ENSG00000005436	ENSG00000163002	0
ENSG00000005436	ENSG00000164494	0
ENSG00000005436	ENSG00000170364	0
ENSG00000005436	ENSG00000172113	0
ENSG00000005436	ENSG00000174227	0
ENSG00000005436	ENSG00000174915	0
ENSG00000005436	ENSG00000182621	0
ENSG00000005436	ENSG00000184470	0
ENSG00000005436	ENSG00000185527	0
ENSG00000005436	ENSG00000186141	0
ENSG00000005436	ENSG00000187091	0
ENSG00000005436	ENSG00000197763	0
ENSG00000005436	ENSG00000204394	0
ENSG00000005436	ENSG00000240891	0
ENSG00000005436	ENSG00000256269	0
ENSG00000005513	ENSG00000066056	0
ENSG00000005513	ENSG00000100596	0
ENSG00000005513	ENSG00000115525	0
ENSG00000005513	ENSG00000118094	0
ENSG00000005513	ENSG00000120156	0
ENSG00000005513	ENSG00000120820	0
ENSG00000005513	ENSG00000159131	0
ENSG00000005513	ENSG00000172339	0
ENSG00000005513	ENSG00000175567	0
ENSG00000005889	ENSG00000122912	0
ENSG00000005889	ENSG00000138346	0
ENSG00000005889	ENSG00000166377	0
ENSG00000005981	ENSG00000004799	0
ENSG00000005981	ENSG00000021461	0
ENSG00000005981	ENSG00000110436	0
ENSG00000005981	ENSG00000134326	0
ENSG00000005981	ENSG00000171174	0
ENSG00000005981	ENSG00000172955	0
ENSG00000005981	ENSG00000173597	0
ENSG00000006194	ENSG00000122390	0
ENSG00000006194	ENSG00000135437	0
ENSG00000006194	ENSG00000167186	0
ENSG00000006468	ENSG00000007001	0
ENSG00000006468	ENSG00000090382	0
ENSG00000006468	ENSG00000112699	0
ENSG00000006468	ENSG00000134824	0
ENSG00000006704	ENSG00000023228	0
ENSG00000006704	ENSG00000077463	0
ENSG00000006704	ENSG00000102078	0
ENSG00000006704	ENSG00000111581	0
ENSG00000006704	ENSG00000118046	0
ENSG00000006704	ENSG00000130313	0
ENSG00000006704	ENSG00000132182	0
ENSG00000006704	ENSG00000132323	0
ENSG00000006704	ENSG00000135372	0
ENSG00000006704	ENSG00000136856	0
ENSG00000006704	ENSG00000147684	0
ENSG00000006704	ENSG00000155561	0
ENSG00000006704	ENSG00000159720	0
ENSG00000006704	ENSG00000160957	0
ENSG00000006704	ENSG00000166169	0
ENSG00000006704	ENSG00000167393	0
ENSG00000006704	ENSG00000186141	0
ENSG00000006704	ENSG00000211455	0
ENSG00000007372	ENSG00000002726	0
ENSG00000007866	ENSG00000110367	0
ENSG00000007968	ENSG00000142657	0
ENSG00000007968	ENSG00000165475	0
ENSG00000007968	ENSG00000167900	0
ENSG00000008083	ENSG00000007047	0
ENSG00000008083	ENSG00000100024	0
ENSG00000008083	ENSG00000124784	0
ENSG00000008083	ENSG00000168002	0
ENSG00000008083	ENSG00000174915	0
ENSG00000008196	ENSG00000105647	0
ENSG00000008196	ENSG00000131471	0
ENSG00000008196	ENSG00000137106	0
ENSG00000008196	ENSG00000139131	0
ENSG00000008196	ENSG00000174640	0
ENSG00000008196	ENSG00000180776	0
ENSG00000008405	ENSG00000130816	0
ENSG00000008441	ENSG00000111674	0
ENSG00000008441	ENSG00000121578	0
ENSG00000008441	ENSG00000156515	0
ENSG00000008441	ENSG00000181045	0
ENSG00000009307	ENSG00000023228	0
ENSG00000009307	ENSG00000031698	0
ENSG00000009307	ENSG00000060656	0
ENSG00000009307	ENSG00000075413	0
ENSG00000009307	ENSG00000079739	0
ENSG00000009307	ENSG00000102144	0
ENSG00000009307	ENSG00000117054	0
ENSG00000009307	ENSG00000118363	0
ENSG00000009307	ENSG00000138449	0
ENSG00000009307	ENSG00000142892	1
ENSG00000009307	ENSG00000145337	0
ENSG00000009307	ENSG00000155380	0
ENSG00000009307	ENSG00000162396	0
ENSG00000009307	ENSG00000163349	0
ENSG00000009307	ENSG00000168970	0
ENSG00000009307	ENSG00000169660	0
ENSG00000009307	ENSG00000243708	0
ENSG00000009307	ENSG00000254685	0
ENSG00000009709	ENSG00000063176	0
ENSG00000009709	ENSG00000099795	0
ENSG00000009709	ENSG00000101986	0
ENSG00000009709	ENSG00000112079	0
ENSG00000009709	ENSG00000121989	0
ENSG00000009709	ENSG00000123739	0
ENSG00000009709	ENSG00000136875	0
ENSG00000009709	ENSG00000160211	0
ENSG00000009950	ENSG00000008394	0
ENSG00000009950	ENSG00000062282	0
ENSG00000009950	ENSG00000065911	0
ENSG00000009950	ENSG00000067057	0
ENSG00000009950	ENSG00000072786	0
ENSG00000009950	ENSG00000079931	0
ENSG00000009950	ENSG00000084112	0
ENSG00000009950	ENSG00000090020	0
ENSG00000009950	ENSG00000092068	0
ENSG00000009950	ENSG00000093217	1
ENSG00000009950	ENSG00000095303	0
ENSG00000009950	ENSG00000095380	0
ENSG00000009950	ENSG00000097033	0
ENSG00000009950	ENSG00000100034	0
ENSG00000009950	ENSG00000100889	0
ENSG00000009950	ENSG00000100979	0
ENSG00000009950	ENSG00000101911	0
ENSG00000009950	ENSG00000102172	0
ENSG00000009950	ENSG00000103066	0
ENSG00000009950	ENSG00000106258	0
ENSG00000009950	ENSG00000107537	0
ENSG00000009950	ENSG00000118137	0
ENSG00000009950	ENSG00000123360	0
ENSG00000009950	ENSG00000124212	0
ENSG00000009950	ENSG00000126522	0
ENSG00000009950	ENSG00000128309	1
ENSG00000009950	ENSG00000130304	0
ENSG00000009950	ENSG00000130508	0
ENSG00000009950	ENSG00000130707	0
ENSG00000009950	ENSG00000131389	0
ENSG00000009950	ENSG00000132334	0
ENSG00000009950	ENSG00000133742	0
ENSG00000009950	ENSG00000136810	0
ENSG00000009950	ENSG00000136872	0
ENSG00000009950	ENSG00000136881	0
ENSG00000009950	ENSG00000137841	0
ENSG00000009950	ENSG00000138207	0
ENSG00000009950	ENSG00000138801	0
ENSG00000009950	ENSG00000141506	0
ENSG00000009950	ENSG00000142949	0
ENSG00000009950	ENSG00000143344	0
ENSG00000009950	ENSG00000148154	0
ENSG00000009950	ENSG00000153786	0
ENSG00000009950	ENSG00000155093	0
ENSG00000009950	ENSG00000155465	0
ENSG00000009950	ENSG00000160584	0
ENSG00000009950	ENSG00000161217	0
ENSG00000009950	ENSG00000163581	0
ENSG00000009950	ENSG00000163586	0
ENSG00000009950	ENSG00000163964	0
ENSG00000009950	ENSG00000165025	0
ENSG00000009950	ENSG00000166501	0
ENSG00000009950	ENSG00000167676	0
ENSG00000009950	ENSG00000167701	0
ENSG00000009950	ENSG00000167703	0
ENSG00000009950	ENSG00000168237	0
ENSG00000009950	ENSG00000168495	0
ENSG00000009950	ENSG00000169738	0
ENSG00000009950	ENSG00000171608	0
ENSG00000009950	ENSG00000171759	0
ENSG00000009950	ENSG00000172482	0
ENSG00000009950	ENSG00000173846	0
ENSG00000009950	ENSG00000175567	0
ENSG00000009950	ENSG00000179761	0
ENSG00000009950	ENSG00000181804	0
ENSG00000009950	ENSG00000181915	0
ENSG00000009950	ENSG00000183048	0
ENSG00000009950	ENSG00000183943	0
ENSG00000009950	ENSG00000185532	0
ENSG00000009950	ENSG00000185813	0
ENSG00000009950	ENSG00000187758	0
ENSG00000009950	ENSG00000204344	0
ENSG00000009950	ENSG00000213930	0
ENSG00000009954	ENSG00000005075	0
ENSG00000009954	ENSG00000006625	0
ENSG00000009954	ENSG00000090376	0
ENSG00000009954	ENSG00000100749	0
ENSG00000009954	ENSG00000105953	0
ENSG00000009954	ENSG00000118046	0
ENSG00000009954	ENSG00000119227	0
ENSG00000009954	ENSG00000127952	0
ENSG00000009954	ENSG00000143179	0
ENSG00000009954	ENSG00000155561	0
ENSG00000009954	ENSG00000162433	0
ENSG00000009954	ENSG00000163002	0
ENSG00000009954	ENSG00000166508	0
ENSG00000010030	ENSG00000061938	0
ENSG00000010030	ENSG00000134326	0
ENSG00000010030	ENSG00000138796	0
ENSG00000010030	ENSG00000171298	0
ENSG00000010030	ENSG00000181830	0
ENSG00000010803	ENSG00000007001	0
ENSG00000010803	ENSG00000100652	0
ENSG00000010803	ENSG00000113924	0
ENSG00000010803	ENSG00000117479	0
ENSG00000010803	ENSG00000134744	0
ENSG00000010803	ENSG00000137968	0
ENSG00000010803	ENSG00000156222	0
ENSG00000010803	ENSG00000157106	0
ENSG00000010803	ENSG00000159267	0
ENSG00000010803	ENSG00000164687	0
ENSG00000010803	ENSG00000173281	0
ENSG00000010803	ENSG00000197165	0
ENSG00000010818	ENSG00000102078	0
ENSG00000010818	ENSG00000133275	0
ENSG00000010818	ENSG00000148384	0
ENSG00000010818	ENSG00000168003	0
ENSG00000010818	ENSG00000172572	0
ENSG00000011007	ENSG00000008130	0
ENSG00000011007	ENSG00000117118	0
ENSG00000011007	ENSG00000117682	0
ENSG00000011007	ENSG00000150540	0
ENSG00000011007	ENSG00000158006	0
ENSG00000011007	ENSG00000158161	0
ENSG00000011007	ENSG00000171848	0
ENSG00000011332	ENSG00000097046	0
ENSG00000011332	ENSG00000104219	0
ENSG00000011332	ENSG00000104635	0
ENSG00000011332	ENSG00000116771	0
ENSG00000011332	ENSG00000140650	0
ENSG00000011332	ENSG00000142168	0
ENSG00000011332	ENSG00000145284	0
ENSG00000011332	ENSG00000159399	0
ENSG00000011332	ENSG00000172939	0
ENSG00000011332	ENSG00000173540	0
ENSG00000011332	ENSG00000174607	0
ENSG00000011332	ENSG00000256269	0
ENSG00000011590	ENSG00000008128	0
ENSG00000011590	ENSG00000021461	0
ENSG00000011590	ENSG00000086696	0
ENSG00000011590	ENSG00000100983	0
ENSG00000011590	ENSG00000116704	0
ENSG00000011590	ENSG00000117305	0
ENSG00000011590	ENSG00000119125	0
ENSG00000011590	ENSG00000123689	0
ENSG00000011590	ENSG00000130948	0
ENSG00000011590	ENSG00000130958	0
ENSG00000011590	ENSG00000143774	0
ENSG00000011590	ENSG00000152455	0
ENSG00000011590	ENSG00000160439	0
ENSG00000011590	ENSG00000162688	0
ENSG00000011590	ENSG00000167130	0
ENSG00000012048	ENSG00000073111	0
ENSG00000012048	ENSG00000076003	0
ENSG00000012048	ENSG00000079215	0
ENSG00000012048	ENSG00000127564	0
ENSG00000012048	ENSG00000167900	1
ENSG00000012048	ENSG00000176890	0
ENSG00000012048	ENSG00000180817	0
ENSG00000012504	ENSG00000044446	0
ENSG00000012504	ENSG00000047457	0
ENSG00000012504	ENSG00000073849	0
ENSG00000012504	ENSG00000086696	0
ENSG00000012504	ENSG00000092964	0
ENSG00000012504	ENSG00000104325	0
ENSG00000012504	ENSG00000107537	0
ENSG00000012504	ENSG00000117480	0
ENSG00000012504	ENSG00000124564	0
ENSG00000012504	ENSG00000124568	0
ENSG00000012504	ENSG00000126522	0
ENSG00000012504	ENSG00000128311	0
ENSG00000012504	ENSG00000137411	0
ENSG00000012504	ENSG00000143418	0
ENSG00000012504	ENSG00000152894	0
ENSG00000012504	ENSG00000156413	0
ENSG00000012504	ENSG00000164086	0
ENSG00000012504	ENSG00000165841	0
ENSG00000012504	ENSG00000171766	0
ENSG00000012504	ENSG00000173610	0
ENSG00000012504	ENSG00000178814	0
ENSG00000012504	ENSG00000184470	0
ENSG00000012504	ENSG00000187758	0
ENSG00000012504	ENSG00000213759	0
ENSG00000012504	ENSG00000241258	0
ENSG00000012817	ENSG00000007264	0
ENSG00000012817	ENSG00000067048	0
ENSG00000012817	ENSG00000136875	0
ENSG00000012817	ENSG00000144231	0
ENSG00000012817	ENSG00000198246	0
ENSG00000012817	ENSG00000235863	0
ENSG00000012822	ENSG00000108799	0
ENSG00000012822	ENSG00000133731	0
ENSG00000012822	ENSG00000176715	0
ENSG00000013561	ENSG00000050748	0
ENSG00000013561	ENSG00000112855	0
ENSG00000013561	ENSG00000145391	0
ENSG00000013561	ENSG00000145833	0
ENSG00000013561	ENSG00000164023	0
ENSG00000013561	ENSG00000185973	0
ENSG00000015153	ENSG00000013573	0
ENSG00000015153	ENSG00000102032	0
ENSG00000015153	ENSG00000132196	0
ENSG00000015153	ENSG00000134072	0
ENSG00000015153	ENSG00000141485	0
ENSG00000015153	ENSG00000148229	0
ENSG00000015153	ENSG00000182199	0
ENSG00000015171	ENSG00000073849	0
ENSG00000015171	ENSG00000169764	0
ENSG00000016082	ENSG00000075239	0
ENSG00000016082	ENSG00000107951	0
ENSG00000016082	ENSG00000138735	0
ENSG00000016082	ENSG00000152127	0
ENSG00000018408	ENSG00000065613	0
ENSG00000018408	ENSG00000146904	0
ENSG00000018408	ENSG00000181019	0
ENSG00000019549	ENSG00000184005	0
ENSG00000019549	ENSG00000197142	0
ENSG00000020256	ENSG00000092529	0
ENSG00000020256	ENSG00000101350	0
ENSG00000020256	ENSG00000101444	0
ENSG00000020256	ENSG00000124228	0
ENSG00000020256	ENSG00000138356	0
ENSG00000020256	ENSG00000167216	0
ENSG00000020256	ENSG00000214013	0
ENSG00000020633	ENSG00000065357	0
ENSG00000020633	ENSG00000072786	0
ENSG00000020633	ENSG00000079215	0
ENSG00000020633	ENSG00000081320	0
ENSG00000020633	ENSG00000084112	0
ENSG00000020633	ENSG00000090020	0
ENSG00000020633	ENSG00000115525	0
ENSG00000020633	ENSG00000118094	0
ENSG00000020633	ENSG00000125454	0
ENSG00000020633	ENSG00000130304	0
ENSG00000020633	ENSG00000131389	0
ENSG00000020633	ENSG00000134242	0
ENSG00000020633	ENSG00000153786	0
ENSG00000020633	ENSG00000155465	0
ENSG00000020633	ENSG00000165025	1
ENSG00000020633	ENSG00000167703	0
ENSG00000020633	ENSG00000175567	0
ENSG00000020633	ENSG00000181804	0
ENSG00000020633	ENSG00000198246	0
ENSG00000023041	ENSG00000155287	0
ENSG00000023041	ENSG00000166169	0
ENSG00000023608	ENSG00000058866	0
ENSG00000023608	ENSG00000060642	0
ENSG00000023608	ENSG00000069849	0
ENSG00000023608	ENSG00000100596	0
ENSG00000023608	ENSG00000100644	0
ENSG00000023608	ENSG00000105281	0
ENSG00000023608	ENSG00000105398	0
ENSG00000023608	ENSG00000109610	0
ENSG00000023608	ENSG00000110436	0
ENSG00000023608	ENSG00000121691	0
ENSG00000023608	ENSG00000133731	0
ENSG00000023608	ENSG00000140263	1
ENSG00000023608	ENSG00000151224	0
ENSG00000023608	ENSG00000160216	0
ENSG00000023608	ENSG00000161533	0
ENSG00000023608	ENSG00000163754	0
ENSG00000023608	ENSG00000172828	0
ENSG00000023608	ENSG00000172831	0
ENSG00000023608	ENSG00000181192	0
ENSG00000023608	ENSG00000183044	0
ENSG00000023608	ENSG00000186529	0
ENSG00000023608	ENSG00000196177	0
ENSG00000023608	ENSG00000198721	0
ENSG00000023608	ENSG00000204160	0
ENSG00000025156	ENSG00000085511	0
ENSG00000025156	ENSG00000102078	0
ENSG00000025156	ENSG00000135587	0
ENSG00000025156	ENSG00000137513	0
ENSG00000025156	ENSG00000155111	0
ENSG00000025434	ENSG00000088766	0
ENSG00000025434	ENSG00000119414	0
ENSG00000025434	ENSG00000129167	0
ENSG00000028277	ENSG00000072786	0
ENSG00000028277	ENSG00000084112	0
ENSG00000028277	ENSG00000090020	0
ENSG00000028277	ENSG00000092068	0
ENSG00000028277	ENSG00000111679	0
ENSG00000028277	ENSG00000115525	0
ENSG00000028277	ENSG00000117676	0
ENSG00000028277	ENSG00000118094	0
ENSG00000028277	ENSG00000124212	0
ENSG00000028277	ENSG00000130304	0
ENSG00000028277	ENSG00000130508	0
ENSG00000028277	ENSG00000132334	0
ENSG00000028277	ENSG00000134242	0
ENSG00000028277	ENSG00000143344	0
ENSG00000028277	ENSG00000143851	0
ENSG00000028277	ENSG00000155093	0
ENSG00000028277	ENSG00000155465	0
ENSG00000028277	ENSG00000160285	0
ENSG00000028277	ENSG00000164088	0
ENSG00000028277	ENSG00000165025	0
ENSG00000028277	ENSG00000167703	0
ENSG00000028277	ENSG00000175567	0
ENSG00000028277	ENSG00000181804	0
ENSG00000028277	ENSG00000185532	0
ENSG00000028277	ENSG00000211455	0
ENSG00000028839	ENSG00000143149	0
ENSG00000028839	ENSG00000145545	0
ENSG00000028839	ENSG00000165140	0
ENSG00000028839	ENSG00000171100	0
ENSG00000029153	ENSG00000079931	0
ENSG00000029153	ENSG00000120254	0
ENSG00000029153	ENSG00000125630	0
ENSG00000029153	ENSG00000139131	0
ENSG00000029153	ENSG00000143153	0
ENSG00000029153	ENSG00000197296	0
ENSG00000029153	ENSG00000226784	0
ENSG00000029363	ENSG00000013375	0
ENSG00000030419	ENSG00000149177	0
ENSG00000030419	ENSG00000171793	0
ENSG00000032219	ENSG00000100490	1
ENSG00000032219	ENSG00000110721	0
ENSG00000032219	ENSG00000111266	1
ENSG00000032219	ENSG00000117620	0
ENSG00000032219	ENSG00000119638	0
ENSG00000032219	ENSG00000119673	0
ENSG00000032219	ENSG00000149541	0
ENSG00000032219	ENSG00000151224	0
ENSG00000032219	ENSG00000184227	0
ENSG00000032219	ENSG00000187097	0
ENSG00000033800	ENSG00000117118	0
ENSG00000033800	ENSG00000121270	0
ENSG00000033800	ENSG00000125246	0
ENSG00000033800	ENSG00000132155	0
ENSG00000033800	ENSG00000160194	0
ENSG00000033800	ENSG00000185418	0
ENSG00000033800	ENSG00000213614	0
ENSG00000034677	ENSG00000163785	0
ENSG00000035928	ENSG00000121897	0
ENSG00000035928	ENSG00000134824	0
ENSG00000035928	ENSG00000198380	0
ENSG00000035928	ENSG00000253710	0
ENSG00000039560	ENSG00000038382	0
ENSG00000039560	ENSG00000063176	0
ENSG00000039560	ENSG00000078124	0
ENSG00000039560	ENSG00000100614	0
ENSG00000039560	ENSG00000117643	0
ENSG00000039560	ENSG00000161217	0
ENSG00000039560	ENSG00000164211	0
ENSG00000039560	ENSG00000174915	0
ENSG00000039560	ENSG00000186377	0
ENSG00000039560	ENSG00000242612	0
ENSG00000039600	ENSG00000047457	0
ENSG00000039600	ENSG00000120942	1
ENSG00000039600	ENSG00000160447	0
ENSG00000039600	ENSG00000164088	0
ENSG00000040633	ENSG00000065559	0
ENSG00000040633	ENSG00000109929	0
ENSG00000040633	ENSG00000137700	0
ENSG00000040633	ENSG00000143322	0
ENSG00000040633	ENSG00000180953	0
ENSG00000042429	ENSG00000081923	0
ENSG00000042429	ENSG00000096063	0
ENSG00000042429	ENSG00000126264	0
ENSG00000042429	ENSG00000133706	0
ENSG00000042429	ENSG00000160551	0
ENSG00000043039	ENSG00000006756	0
ENSG00000043039	ENSG00000030066	0
ENSG00000043039	ENSG00000068078	0
ENSG00000043039	ENSG00000111700	0
ENSG00000043039	ENSG00000115085	0
ENSG00000043039	ENSG00000134240	0
ENSG00000043039	ENSG00000134538	0
ENSG00000043039	ENSG00000136573	0
ENSG00000043039	ENSG00000159267	0
ENSG00000043039	ENSG00000160216	0
ENSG00000043039	ENSG00000160957	0
ENSG00000043039	ENSG00000172461	0
ENSG00000043039	ENSG00000185420	0
ENSG00000043039	ENSG00000185633	0
ENSG00000043355	ENSG00000136856	0
ENSG00000043355	ENSG00000144362	0
ENSG00000043355	ENSG00000272333	0
ENSG00000047315	ENSG00000076685	0
ENSG00000047315	ENSG00000128059	0
ENSG00000047315	ENSG00000129244	0
ENSG00000047315	ENSG00000138744	0
ENSG00000047315	ENSG00000157426	0
ENSG00000047315	ENSG00000172340	0
ENSG00000048052	ENSG00000069956	0
ENSG00000048052	ENSG00000112303	0
ENSG00000048052	ENSG00000138821	0
ENSG00000048052	ENSG00000145284	0
ENSG00000048052	ENSG00000171759	0
ENSG00000048052	ENSG00000174990	0
ENSG00000048540	ENSG00000005249	0
ENSG00000048540	ENSG00000010256	0
ENSG00000048540	ENSG00000073756	0
ENSG00000048540	ENSG00000074590	0
ENSG00000048540	ENSG00000105426	0
ENSG00000048540	ENSG00000106688	0
ENSG00000048540	ENSG00000109339	0
ENSG00000048540	ENSG00000115252	0
ENSG00000048540	ENSG00000115705	0
ENSG00000048540	ENSG00000120156	0
ENSG00000048540	ENSG00000131023	0
ENSG00000048540	ENSG00000132837	0
ENSG00000048540	ENSG00000136810	0
ENSG00000048540	ENSG00000137601	0
ENSG00000048540	ENSG00000138735	0
ENSG00000048540	ENSG00000138814	0
ENSG00000048540	ENSG00000139410	0
ENSG00000048540	ENSG00000148053	0
ENSG00000048540	ENSG00000155093	0
ENSG00000048540	ENSG00000160285	0
ENSG00000048540	ENSG00000163513	0
ENSG00000048540	ENSG00000166333	0
ENSG00000048540	ENSG00000166819	0
ENSG00000048540	ENSG00000169418	0
ENSG00000048540	ENSG00000175445	0
ENSG00000048540	ENSG00000183048	0
ENSG00000048540	ENSG00000185532	0
ENSG00000048540	ENSG00000186642	0
ENSG00000048540	ENSG00000197217	0
ENSG00000048540	ENSG00000198431	0
ENSG00000048649	ENSG00000101751	0
ENSG00000048649	ENSG00000124006	0
ENSG00000048649	ENSG00000141873	0
ENSG00000048649	ENSG00000149311	0
ENSG00000048649	ENSG00000213398	0
ENSG00000049167	ENSG00000015532	0
ENSG00000049167	ENSG00000101464	0
ENSG00000049167	ENSG00000104331	0
ENSG00000049167	ENSG00000107798	0
ENSG00000049167	ENSG00000172340	0
ENSG00000049246	ENSG00000067048	0
ENSG00000049246	ENSG00000105355	0
ENSG00000049246	ENSG00000115020	0
ENSG00000049246	ENSG00000117461	0
ENSG00000049618	ENSG00000100596	0
ENSG00000049618	ENSG00000111877	1
ENSG00000049618	ENSG00000131023	0
ENSG00000049618	ENSG00000146426	0
ENSG00000049618	ENSG00000155085	0
ENSG00000049618	ENSG00000171298	0
ENSG00000049768	ENSG00000007001	0
ENSG00000049768	ENSG00000049860	0
ENSG00000049768	ENSG00000068654	0
ENSG00000049768	ENSG00000101670	0
ENSG00000049768	ENSG00000109606	0
ENSG00000049768	ENSG00000112499	0
ENSG00000049768	ENSG00000112941	0
ENSG00000049768	ENSG00000113504	0
ENSG00000049768	ENSG00000118705	0
ENSG00000049768	ENSG00000132356	0
ENSG00000049768	ENSG00000145545	0
ENSG00000049768	ENSG00000156222	0
ENSG00000049768	ENSG00000157106	0
ENSG00000049768	ENSG00000158571	0
ENSG00000049768	ENSG00000171132	0
ENSG00000049768	ENSG00000180817	0
ENSG00000049768	ENSG00000184432	0
ENSG00000049768	ENSG00000203859	0
ENSG00000049768	ENSG00000213920	0
ENSG00000049768	ENSG00000213996	0
ENSG00000050344	ENSG00000055609	0
ENSG00000050344	ENSG00000096063	0
ENSG00000050344	ENSG00000100034	0
ENSG00000050344	ENSG00000141736	0
ENSG00000050344	ENSG00000172939	0
ENSG00000050344	ENSG00000173846	0
ENSG00000050748	ENSG00000023228	0
ENSG00000050748	ENSG00000105835	0
ENSG00000050748	ENSG00000122008	0
ENSG00000050748	ENSG00000154229	0
ENSG00000050748	ENSG00000164023	0
ENSG00000050748	ENSG00000165671	1
ENSG00000051108	ENSG00000102978	0
ENSG00000051108	ENSG00000135778	0
ENSG00000051108	ENSG00000145833	0
ENSG00000051108	ENSG00000169021	0
ENSG00000051180	ENSG00000167900	0
ENSG00000051180	ENSG00000176890	0
ENSG00000052850	ENSG00000005249	0
ENSG00000052850	ENSG00000044446	0
ENSG00000052850	ENSG00000073756	0
ENSG00000052850	ENSG00000077514	1
ENSG00000052850	ENSG00000100201	0
ENSG00000052850	ENSG00000104325	0
ENSG00000052850	ENSG00000108846	0
ENSG00000052850	ENSG00000111271	0
ENSG00000052850	ENSG00000111275	0
ENSG00000052850	ENSG00000117448	0
ENSG00000052850	ENSG00000135437	0
ENSG00000052850	ENSG00000141698	0
ENSG00000052850	ENSG00000143515	0
ENSG00000052850	ENSG00000147408	1
ENSG00000052850	ENSG00000148834	1
ENSG00000052850	ENSG00000154269	0
ENSG00000052850	ENSG00000167107	0
ENSG00000052850	ENSG00000173175	0
ENSG00000052850	ENSG00000175482	1
ENSG00000053254	ENSG00000100526	0
ENSG00000053254	ENSG00000100614	1
ENSG00000053254	ENSG00000106392	0
ENSG00000053254	ENSG00000112062	0
ENSG00000053254	ENSG00000135241	0
ENSG00000053254	ENSG00000163527	0
ENSG00000053254	ENSG00000170385	0
ENSG00000053254	ENSG00000197713	0
ENSG00000054118	ENSG00000126091	0
ENSG00000054118	ENSG00000198162	0
ENSG00000054267	ENSG00000055609	0
ENSG00000054267	ENSG00000069248	0
ENSG00000054267	ENSG00000116906	1
ENSG00000054267	ENSG00000123684	1
ENSG00000054267	ENSG00000126934	0
ENSG00000054267	ENSG00000129167	0
ENSG00000054267	ENSG00000132382	0
ENSG00000054267	ENSG00000135372	0
ENSG00000054267	ENSG00000135778	1
ENSG00000054267	ENSG00000136628	1
ENSG00000054267	ENSG00000136643	0
ENSG00000054267	ENSG00000143811	1
ENSG00000054267	ENSG00000152904	1
ENSG00000054267	ENSG00000160688	0
ENSG00000054267	ENSG00000177054	0
ENSG00000054267	ENSG00000184470	0
ENSG00000054267	ENSG00000185420	1
ENSG00000054267	ENSG00000186141	0
ENSG00000054598	ENSG00000005249	0
ENSG00000054598	ENSG00000073756	0
ENSG00000054598	ENSG00000115252	0
ENSG00000054598	ENSG00000120156	0
ENSG00000054598	ENSG00000120820	0
ENSG00000054598	ENSG00000134201	0
ENSG00000054598	ENSG00000136810	0
ENSG00000054598	ENSG00000142168	0
ENSG00000054598	ENSG00000143772	0
ENSG00000054598	ENSG00000148053	0
ENSG00000054598	ENSG00000158716	0
ENSG00000054598	ENSG00000170525	0
ENSG00000054598	ENSG00000175445	0
ENSG00000055332	ENSG00000115419	0
ENSG00000055332	ENSG00000130653	0
ENSG00000057657	ENSG00000033867	0
ENSG00000057657	ENSG00000072786	0
ENSG00000057657	ENSG00000079215	0
ENSG00000057657	ENSG00000081320	0
ENSG00000057657	ENSG00000101945	0
ENSG00000057657	ENSG00000118094	0
ENSG00000057657	ENSG00000120899	0
ENSG00000057657	ENSG00000124212	0
ENSG00000057657	ENSG00000131389	0
ENSG00000057657	ENSG00000132334	0
ENSG00000057657	ENSG00000134242	0
ENSG00000057657	ENSG00000138207	0
ENSG00000057657	ENSG00000143851	0
ENSG00000057657	ENSG00000153786	0
ENSG00000057657	ENSG00000155093	0
ENSG00000057657	ENSG00000155465	0
ENSG00000057657	ENSG00000165025	0
ENSG00000057657	ENSG00000167703	0
ENSG00000057657	ENSG00000175567	0
ENSG00000057657	ENSG00000181804	0
ENSG00000057935	ENSG00000015532	0
ENSG00000057935	ENSG00000062822	0
ENSG00000057935	ENSG00000075188	0
ENSG00000057935	ENSG00000079462	0
ENSG00000057935	ENSG00000085998	0
ENSG00000057935	ENSG00000090971	0
ENSG00000057935	ENSG00000100749	0
ENSG00000057935	ENSG00000101464	0
ENSG00000057935	ENSG00000102900	0
ENSG00000057935	ENSG00000111581	0
ENSG00000057935	ENSG00000116649	0
ENSG00000057935	ENSG00000120254	0
ENSG00000057935	ENSG00000127952	0
ENSG00000057935	ENSG00000129167	0
ENSG00000057935	ENSG00000135372	0
ENSG00000057935	ENSG00000137513	0
ENSG00000057935	ENSG00000144231	0
ENSG00000057935	ENSG00000147804	0
ENSG00000057935	ENSG00000155561	0
ENSG00000057935	ENSG00000159593	0
ENSG00000057935	ENSG00000160191	0
ENSG00000057935	ENSG00000160957	0
ENSG00000057935	ENSG00000162408	0
ENSG00000057935	ENSG00000163002	0
ENSG00000057935	ENSG00000164638	0
ENSG00000057935	ENSG00000174227	0
ENSG00000057935	ENSG00000174915	0
ENSG00000057935	ENSG00000182621	0
ENSG00000057935	ENSG00000185527	0
ENSG00000057935	ENSG00000186141	0
ENSG00000057935	ENSG00000187091	0
ENSG00000057935	ENSG00000188191	0
ENSG00000057935	ENSG00000204394	0
ENSG00000058335	ENSG00000111962	0
ENSG00000058335	ENSG00000126432	0
ENSG00000058335	ENSG00000135605	0
ENSG00000058335	ENSG00000149541	0
ENSG00000058335	ENSG00000163545	0
ENSG00000058335	ENSG00000168679	0
ENSG00000058600	ENSG00000130066	0
ENSG00000058600	ENSG00000171155	0
ENSG00000058600	ENSG00000187531	0
ENSG00000059728	ENSG00000008394	0
ENSG00000059728	ENSG00000100024	0
ENSG00000059728	ENSG00000108528	0
ENSG00000059728	ENSG00000136521	0
ENSG00000059728	ENSG00000177646	0
ENSG00000059728	ENSG00000213639	0
ENSG00000059728	ENSG00000221823	0
ENSG00000060069	ENSG00000044524	0
ENSG00000060069	ENSG00000125505	0
ENSG00000060069	ENSG00000141458	0
ENSG00000060069	ENSG00000162302	0
ENSG00000060566	ENSG00000047457	0
ENSG00000060566	ENSG00000054983	0
ENSG00000060566	ENSG00000066813	0
ENSG00000060566	ENSG00000073849	1
ENSG00000060566	ENSG00000087053	0
ENSG00000060566	ENSG00000106258	0
ENSG00000060566	ENSG00000114378	0
ENSG00000060566	ENSG00000114771	0
ENSG00000060566	ENSG00000115840	0
ENSG00000060566	ENSG00000116096	0
ENSG00000060566	ENSG00000116791	0
ENSG00000060566	ENSG00000118520	0
ENSG00000060566	ENSG00000126522	0
ENSG00000060566	ENSG00000128309	0
ENSG00000060566	ENSG00000128311	1
ENSG00000060566	ENSG00000134240	0
ENSG00000060566	ENSG00000134716	0
ENSG00000060566	ENSG00000136810	0
ENSG00000060566	ENSG00000137204	0
ENSG00000060566	ENSG00000140284	0
ENSG00000060566	ENSG00000156136	0
ENSG00000060566	ENSG00000167676	0
ENSG00000060566	ENSG00000167969	0
ENSG00000060566	ENSG00000213930	0
ENSG00000060566	ENSG00000241258	0
ENSG00000060566	ENSG00000242612	0
ENSG00000061273	ENSG00000023041	0
ENSG00000061273	ENSG00000034152	0
ENSG00000061273	ENSG00000058091	0
ENSG00000061273	ENSG00000061938	0
ENSG00000061273	ENSG00000062524	0
ENSG00000061273	ENSG00000064393	0
ENSG00000061273	ENSG00000071242	0
ENSG00000061273	ENSG00000075413	0
ENSG00000061273	ENSG00000075415	0
ENSG00000061273	ENSG00000077463	0
ENSG00000061273	ENSG00000100034	0
ENSG00000061273	ENSG00000103056	0
ENSG00000061273	ENSG00000105287	0
ENSG00000061273	ENSG00000107758	0
ENSG00000061273	ENSG00000111666	0
ENSG00000061273	ENSG00000111669	0
ENSG00000061273	ENSG00000111679	0
ENSG00000061273	ENSG00000113161	0
ENSG00000061273	ENSG00000118094	0
ENSG00000061273	ENSG00000128609	1
ENSG00000061273	ENSG00000129219	1
ENSG00000061273	ENSG00000129353	0
ENSG00000061273	ENSG00000129465	0
ENSG00000061273	ENSG00000130758	0
ENSG00000061273	ENSG00000132323	0
ENSG00000061273	ENSG00000139531	0
ENSG00000061273	ENSG00000139625	0
ENSG00000061273	ENSG00000142798	0
ENSG00000061273	ENSG00000148384	0
ENSG00000061273	ENSG00000149782	0
ENSG00000061273	ENSG00000151366	0
ENSG00000061273	ENSG00000154237	0
ENSG00000061273	ENSG00000159714	1
ENSG00000061273	ENSG00000160191	0
ENSG00000061273	ENSG00000162302	0
ENSG00000061273	ENSG00000166169	0
ENSG00000061273	ENSG00000166484	0
ENSG00000061273	ENSG00000166507	0
ENSG00000061273	ENSG00000167393	0
ENSG00000061273	ENSG00000169967	0
ENSG00000061273	ENSG00000170004	0
ENSG00000061273	ENSG00000175354	0
ENSG00000061273	ENSG00000176454	1
ENSG00000061273	ENSG00000177054	0
ENSG00000061273	ENSG00000181523	0
ENSG00000061273	ENSG00000182541	0
ENSG00000061273	ENSG00000186111	0
ENSG00000061273	ENSG00000187091	0
ENSG00000061273	ENSG00000189043	0
ENSG00000061273	ENSG00000198189	0
ENSG00000061273	ENSG00000241878	0
ENSG00000061273	ENSG00000247077	0
ENSG00000061273	ENSG00000258366	0
ENSG00000061337	ENSG00000080823	0
ENSG00000061337	ENSG00000108559	0
ENSG00000061337	ENSG00000175567	0
ENSG00000063978	ENSG00000023041	0
ENSG00000063978	ENSG00000072518	0
ENSG00000063978	ENSG00000077463	0
ENSG00000063978	ENSG00000087008	0
ENSG00000063978	ENSG00000109606	0
ENSG00000063978	ENSG00000110717	0
ENSG00000063978	ENSG00000116171	0
ENSG00000063978	ENSG00000116649	0
ENSG00000063978	ENSG00000129167	0
ENSG00000063978	ENSG00000145214	0
ENSG00000063978	ENSG00000151790	0
ENSG00000063978	ENSG00000156599	1
ENSG00000063978	ENSG00000159692	0
ENSG00000063978	ENSG00000163482	0
ENSG00000063978	ENSG00000171307	0
ENSG00000063978	ENSG00000172830	0
ENSG00000063978	ENSG00000256043	0
ENSG00000064393	ENSG00000004864	0
ENSG00000064393	ENSG00000007168	0
ENSG00000064393	ENSG00000073734	0
ENSG00000064393	ENSG00000106853	0
ENSG00000064393	ENSG00000107643	0
ENSG00000064393	ENSG00000117594	0
ENSG00000064393	ENSG00000124615	0
ENSG00000064393	ENSG00000128609	1
ENSG00000064393	ENSG00000135241	0
ENSG00000064393	ENSG00000141503	0
ENSG00000064393	ENSG00000158467	0
ENSG00000064393	ENSG00000163349	0
ENSG00000064393	ENSG00000166411	0
ENSG00000064393	ENSG00000171100	0
ENSG00000064393	ENSG00000172817	0
ENSG00000064393	ENSG00000175354	0
ENSG00000064393	ENSG00000178921	0
ENSG00000064490	ENSG00000077463	0
ENSG00000064490	ENSG00000100417	0
ENSG00000064490	ENSG00000116649	0
ENSG00000064490	ENSG00000118046	0
ENSG00000064490	ENSG00000129167	0
ENSG00000064490	ENSG00000135587	0
ENSG00000064490	ENSG00000184470	0
ENSG00000064490	ENSG00000258366	0
ENSG00000064607	ENSG00000111266	0
ENSG00000064607	ENSG00000131067	0
ENSG00000064607	ENSG00000146282	0
ENSG00000064607	ENSG00000165060	0
ENSG00000064607	ENSG00000180767	0
ENSG00000064655	ENSG00000065989	0
ENSG00000064655	ENSG00000070159	0
ENSG00000064655	ENSG00000073578	0
ENSG00000064655	ENSG00000116984	0
ENSG00000064655	ENSG00000117054	0
ENSG00000064655	ENSG00000143149	0
ENSG00000064655	ENSG00000144843	0
ENSG00000064655	ENSG00000158104	0
ENSG00000064655	ENSG00000163788	0
ENSG00000064703	ENSG00000005483	1
ENSG00000064703	ENSG00000015532	0
ENSG00000064703	ENSG00000065243	0
ENSG00000064703	ENSG00000101558	0
ENSG00000064703	ENSG00000111666	0
ENSG00000064703	ENSG00000112118	0
ENSG00000064835	ENSG00000120942	0
ENSG00000064835	ENSG00000142168	0
ENSG00000064835	ENSG00000161533	0
ENSG00000064835	ENSG00000162104	0
ENSG00000064835	ENSG00000168038	0
ENSG00000064835	ENSG00000174607	0
ENSG00000064835	ENSG00000198682	0
ENSG00000064933	ENSG00000015532	0
ENSG00000064933	ENSG00000023041	0
ENSG00000064933	ENSG00000061938	0
ENSG00000064933	ENSG00000062822	0
ENSG00000064933	ENSG00000077463	0
ENSG00000064933	ENSG00000085998	0
ENSG00000064933	ENSG00000105287	0
ENSG00000064933	ENSG00000105618	0
ENSG00000064933	ENSG00000107758	0
ENSG00000064933	ENSG00000108469	0
ENSG00000064933	ENSG00000118046	0
ENSG00000064933	ENSG00000129167	0
ENSG00000064933	ENSG00000132670	0
ENSG00000064933	ENSG00000134864	0
ENSG00000064933	ENSG00000136856	0
ENSG00000064933	ENSG00000137411	0
ENSG00000064933	ENSG00000138777	0
ENSG00000064933	ENSG00000139625	0
ENSG00000064933	ENSG00000140521	0
ENSG00000064933	ENSG00000160957	0
ENSG00000064933	ENSG00000163161	0
ENSG00000064933	ENSG00000164574	0
ENSG00000064933	ENSG00000166169	0
ENSG00000064933	ENSG00000167393	0
ENSG00000064933	ENSG00000172830	0
ENSG00000064933	ENSG00000174233	0
ENSG00000064933	ENSG00000174915	0
ENSG00000064933	ENSG00000177054	0
ENSG00000064933	ENSG00000177084	1
ENSG00000064933	ENSG00000177169	0
ENSG00000064933	ENSG00000181555	1
ENSG00000064933	ENSG00000183207	0
ENSG00000064933	ENSG00000184470	0
ENSG00000064933	ENSG00000185163	0
ENSG00000064933	ENSG00000186141	0
ENSG00000064933	ENSG00000188191	0
ENSG00000064933	ENSG00000197763	1
ENSG00000064933	ENSG00000221988	0
ENSG00000064933	ENSG00000258366	0
ENSG00000064961	ENSG00000005075	0
ENSG00000064961	ENSG00000032444	1
ENSG00000064961	ENSG00000037757	0
ENSG00000064961	ENSG00000062822	0
ENSG00000064961	ENSG00000067829	0
ENSG00000064961	ENSG00000068745	0
ENSG00000064961	ENSG00000075413	0
ENSG00000064961	ENSG00000076984	1
ENSG00000064961	ENSG00000077463	1
ENSG00000064961	ENSG00000079805	0
ENSG00000064961	ENSG00000099797	1
ENSG00000064961	ENSG00000103024	0
ENSG00000064961	ENSG00000105397	1
ENSG00000064961	ENSG00000111679	0
ENSG00000064961	ENSG00000118046	1
ENSG00000064961	ENSG00000125651	0
ENSG00000064961	ENSG00000126934	1
ENSG00000064961	ENSG00000129167	0
ENSG00000064961	ENSG00000130816	0
ENSG00000064961	ENSG00000132323	0
ENSG00000064961	ENSG00000132670	0
ENSG00000064961	ENSG00000140521	0
ENSG00000064961	ENSG00000141873	0
ENSG00000064961	ENSG00000142733	0
ENSG00000064961	ENSG00000144591	0
ENSG00000064961	ENSG00000155287	0
ENSG00000064961	ENSG00000160957	0
ENSG00000064961	ENSG00000163719	0
ENSG00000064961	ENSG00000164080	0
ENSG00000064961	ENSG00000167393	0
ENSG00000064961	ENSG00000168970	0
ENSG00000064961	ENSG00000174227	0
ENSG00000064961	ENSG00000181555	0
ENSG00000064961	ENSG00000186111	0
ENSG00000064961	ENSG00000187091	0
ENSG00000064961	ENSG00000213689	0
ENSG00000064961	ENSG00000243708	0
ENSG00000064961	ENSG00000258366	0
ENSG00000064961	ENSG00000267855	1
ENSG00000064995	ENSG00000015532	0
ENSG00000064995	ENSG00000066379	0
ENSG00000064995	ENSG00000112739	0
ENSG00000064995	ENSG00000129167	0
ENSG00000064995	ENSG00000137411	0
ENSG00000064995	ENSG00000197763	0
ENSG00000064995	ENSG00000204394	0
ENSG00000065029	ENSG00000124596	0
ENSG00000065029	ENSG00000135047	0
ENSG00000065526	ENSG00000011485	0
ENSG00000065526	ENSG00000081800	0
ENSG00000065526	ENSG00000102575	0
ENSG00000065526	ENSG00000132793	0
ENSG00000065526	ENSG00000198130	0
ENSG00000065526	ENSG00000248333	0
ENSG00000065717	ENSG00000166377	0
ENSG00000065970	ENSG00000100075	0
ENSG00000065970	ENSG00000154822	0
ENSG00000065978	ENSG00000006757	0
ENSG00000065978	ENSG00000006837	0
ENSG00000065978	ENSG00000008394	0
ENSG00000065978	ENSG00000023041	0
ENSG00000065978	ENSG00000065518	0
ENSG00000065978	ENSG00000075415	0
ENSG00000065978	ENSG00000092621	0
ENSG00000065978	ENSG00000106733	0
ENSG00000065978	ENSG00000110931	0
ENSG00000065978	ENSG00000111669	0
ENSG00000065978	ENSG00000112695	0
ENSG00000065978	ENSG00000113575	0
ENSG00000065978	ENSG00000118705	0
ENSG00000065978	ENSG00000123131	0
ENSG00000065978	ENSG00000131174	0
ENSG00000065978	ENSG00000143149	0
ENSG00000065978	ENSG00000143570	0
ENSG00000065978	ENSG00000145337	0
ENSG00000065978	ENSG00000151366	0
ENSG00000065978	ENSG00000155368	0
ENSG00000065978	ENSG00000157426	0
ENSG00000065978	ENSG00000163902	0
ENSG00000065978	ENSG00000164733	0
ENSG00000065978	ENSG00000166228	0
ENSG00000065978	ENSG00000177646	0
ENSG00000065978	ENSG00000178741	0
ENSG00000065978	ENSG00000189043	0
ENSG00000066117	ENSG00000083444	0
ENSG00000066117	ENSG00000100330	0
ENSG00000066117	ENSG00000138029	0
ENSG00000066117	ENSG00000167588	0
ENSG00000066117	ENSG00000177646	0
ENSG00000066117	ENSG00000178999	0
ENSG00000066136	ENSG00000141503	0
ENSG00000066136	ENSG00000166224	0
ENSG00000066336	ENSG00000000938	0
ENSG00000066336	ENSG00000012779	0
ENSG00000066336	ENSG00000033170	0
ENSG00000066336	ENSG00000065357	0
ENSG00000066336	ENSG00000065911	0
ENSG00000066336	ENSG00000072786	1
ENSG00000066336	ENSG00000081320	0
ENSG00000066336	ENSG00000084112	0
ENSG00000066336	ENSG00000092068	0
ENSG00000066336	ENSG00000100596	0
ENSG00000066336	ENSG00000101336	0
ENSG00000066336	ENSG00000111817	0
ENSG00000066336	ENSG00000115525	0
ENSG00000066336	ENSG00000118094	0
ENSG00000066336	ENSG00000126264	0
ENSG00000066336	ENSG00000128311	0
ENSG00000066336	ENSG00000132334	0
ENSG00000066336	ENSG00000136213	0
ENSG00000066336	ENSG00000137496	0
ENSG00000066336	ENSG00000138031	0
ENSG00000066336	ENSG00000139278	0
ENSG00000066336	ENSG00000148288	0
ENSG00000066336	ENSG00000153786	0
ENSG00000066336	ENSG00000155465	0
ENSG00000066336	ENSG00000156096	0
ENSG00000066336	ENSG00000160883	0
ENSG00000066336	ENSG00000165025	1
ENSG00000066336	ENSG00000165168	0
ENSG00000066336	ENSG00000167261	0
ENSG00000066336	ENSG00000168918	0
ENSG00000066336	ENSG00000173083	0
ENSG00000066336	ENSG00000173610	0
ENSG00000066336	ENSG00000175567	1
ENSG00000066336	ENSG00000182578	0
ENSG00000066336	ENSG00000182866	0
ENSG00000066336	ENSG00000183696	0
ENSG00000066336	ENSG00000197594	0
ENSG00000066336	ENSG00000211455	0
ENSG00000066379	ENSG00000124784	0
ENSG00000066379	ENSG00000157593	0
ENSG00000066379	ENSG00000171453	0
ENSG00000066422	ENSG00000123989	0
ENSG00000066422	ENSG00000134575	0
ENSG00000067066	ENSG00000109743	0
ENSG00000067066	ENSG00000115267	0
ENSG00000067066	ENSG00000138109	0
ENSG00000067066	ENSG00000154822	0
ENSG00000067066	ENSG00000164023	0
ENSG00000067066	ENSG00000175482	0
ENSG00000067066	ENSG00000182022	0
ENSG00000067066	ENSG00000221968	0
ENSG00000067082	ENSG00000048392	0
ENSG00000067082	ENSG00000124212	0
ENSG00000067082	ENSG00000125430	0
ENSG00000067369	ENSG00000128908	0
ENSG00000067369	ENSG00000140521	0
ENSG00000067369	ENSG00000156599	0
ENSG00000067369	ENSG00000179335	0
ENSG00000067955	ENSG00000002587	0
ENSG00000067955	ENSG00000007168	0
ENSG00000067955	ENSG00000025423	0
ENSG00000067955	ENSG00000065427	0
ENSG00000067955	ENSG00000065911	0
ENSG00000067955	ENSG00000069535	0
ENSG00000067955	ENSG00000070770	1
ENSG00000067955	ENSG00000071073	0
ENSG00000067955	ENSG00000071242	0
ENSG00000067955	ENSG00000072786	0
ENSG00000067955	ENSG00000084112	0
ENSG00000067955	ENSG00000090020	0
ENSG00000067955	ENSG00000100024	0
ENSG00000067955	ENSG00000100034	0
ENSG00000067955	ENSG00000100889	0
ENSG00000067955	ENSG00000101323	1
ENSG00000067955	ENSG00000101336	0
ENSG00000067955	ENSG00000102900	1
ENSG00000067955	ENSG00000103066	0
ENSG00000067955	ENSG00000103653	0
ENSG00000067955	ENSG00000105398	0
ENSG00000067955	ENSG00000106258	0
ENSG00000067955	ENSG00000106683	0
ENSG00000067955	ENSG00000107537	0
ENSG00000067955	ENSG00000109323	0
ENSG00000067955	ENSG00000111144	0
ENSG00000067955	ENSG00000111679	0
ENSG00000067955	ENSG00000112367	0
ENSG00000067955	ENSG00000115525	0
ENSG00000067955	ENSG00000116171	0
ENSG00000067955	ENSG00000123143	0
ENSG00000067955	ENSG00000123360	0
ENSG00000067955	ENSG00000125454	0
ENSG00000067955	ENSG00000129219	0
ENSG00000067955	ENSG00000130304	0
ENSG00000067955	ENSG00000130309	0
ENSG00000067955	ENSG00000130313	0
ENSG00000067955	ENSG00000131459	0
ENSG00000067955	ENSG00000131482	0
ENSG00000067955	ENSG00000131781	0
ENSG00000067955	ENSG00000137841	0
ENSG00000067955	ENSG00000138185	0
ENSG00000067955	ENSG00000138375	0
ENSG00000067955	ENSG00000138801	0
ENSG00000067955	ENSG00000139433	0
ENSG00000067955	ENSG00000140829	1
ENSG00000067955	ENSG00000141506	0
ENSG00000067955	ENSG00000147647	0
ENSG00000067955	ENSG00000148288	0
ENSG00000067955	ENSG00000149091	0
ENSG00000067955	ENSG00000149782	0
ENSG00000067955	ENSG00000153786	1
ENSG00000067955	ENSG00000154237	0
ENSG00000067955	ENSG00000155465	0
ENSG00000067955	ENSG00000156096	0
ENSG00000067955	ENSG00000156515	0
ENSG00000067955	ENSG00000160883	0
ENSG00000067955	ENSG00000163754	0
ENSG00000067955	ENSG00000163932	0
ENSG00000067955	ENSG00000165025	0
ENSG00000067955	ENSG00000166484	0
ENSG00000067955	ENSG00000167123	0
ENSG00000067955	ENSG00000167261	0
ENSG00000067955	ENSG00000168404	0
ENSG00000067955	ENSG00000169180	0
ENSG00000067955	ENSG00000171759	0
ENSG00000067955	ENSG00000171766	0
ENSG00000067955	ENSG00000173083	0
ENSG00000067955	ENSG00000173610	0
ENSG00000067955	ENSG00000173846	0
ENSG00000067955	ENSG00000175354	0
ENSG00000067955	ENSG00000176454	0
ENSG00000067955	ENSG00000179761	0
ENSG00000067955	ENSG00000181045	0
ENSG00000067955	ENSG00000187048	0
ENSG00000067955	ENSG00000198721	0
ENSG00000068024	ENSG00000075651	0
ENSG00000068024	ENSG00000101577	0
ENSG00000068024	ENSG00000103064	0
ENSG00000068024	ENSG00000126432	0
ENSG00000068024	ENSG00000169239	0
ENSG00000068024	ENSG00000182511	0
ENSG00000068305	ENSG00000117479	0
ENSG00000068305	ENSG00000122008	0
ENSG00000068305	ENSG00000147162	0
ENSG00000068305	ENSG00000163785	0
ENSG00000068305	ENSG00000167657	0
ENSG00000068305	ENSG00000168002	0
ENSG00000068305	ENSG00000168781	0
ENSG00000068305	ENSG00000185420	0
ENSG00000068654	ENSG00000155189	0
ENSG00000068654	ENSG00000198431	0
ENSG00000068903	ENSG00000130758	0
ENSG00000069011	ENSG00000103257	0
ENSG00000069011	ENSG00000111371	0
ENSG00000069011	ENSG00000130821	0
ENSG00000069011	ENSG00000136720	0
ENSG00000069011	ENSG00000164543	0
ENSG00000069011	ENSG00000170266	0
ENSG00000069011	ENSG00000184860	0
ENSG00000069399	ENSG00000142949	0
ENSG00000069399	ENSG00000182541	0
ENSG00000069667	ENSG00000007001	0
ENSG00000069667	ENSG00000064225	0
ENSG00000069667	ENSG00000100652	0
ENSG00000069667	ENSG00000106683	0
ENSG00000069667	ENSG00000111696	0
ENSG00000069667	ENSG00000145545	0
ENSG00000069667	ENSG00000157350	0
ENSG00000069667	ENSG00000172828	0
ENSG00000070444	ENSG00000107140	0
ENSG00000070444	ENSG00000132382	0
ENSG00000070444	ENSG00000149742	0
ENSG00000070444	ENSG00000166484	0
ENSG00000070444	ENSG00000182578	0
ENSG00000070814	ENSG00000066379	0
ENSG00000070814	ENSG00000136731	0
ENSG00000070814	ENSG00000204394	0
ENSG00000070814	ENSG00000204435	0
ENSG00000071243	ENSG00000006756	0
ENSG00000071243	ENSG00000100784	0
ENSG00000071243	ENSG00000110719	1
ENSG00000071243	ENSG00000158716	0
ENSG00000071243	ENSG00000184381	0
ENSG00000071243	ENSG00000226784	0
ENSG00000071539	ENSG00000104723	0
ENSG00000071539	ENSG00000147853	0
ENSG00000071539	ENSG00000171848	0
ENSG00000071539	ENSG00000178999	0
ENSG00000071539	ENSG00000188818	0
ENSG00000071794	ENSG00000058063	0
ENSG00000071794	ENSG00000104549	0
ENSG00000071794	ENSG00000163558	0
ENSG00000071794	ENSG00000168827	0
ENSG00000072310	ENSG00000186153	0
ENSG00000072364	ENSG00000070614	0
ENSG00000072364	ENSG00000101323	0
ENSG00000072364	ENSG00000105568	0
ENSG00000072364	ENSG00000111144	0
ENSG00000072364	ENSG00000111674	0
ENSG00000072364	ENSG00000112874	0
ENSG00000072364	ENSG00000116649	0
ENSG00000072364	ENSG00000116704	0
ENSG00000072364	ENSG00000120137	1
ENSG00000072364	ENSG00000122008	0
ENSG00000072364	ENSG00000131844	1
ENSG00000072364	ENSG00000136881	0
ENSG00000072364	ENSG00000145725	0
ENSG00000072364	ENSG00000145833	1
ENSG00000072364	ENSG00000151292	0
ENSG00000072364	ENSG00000160446	0
ENSG00000072364	ENSG00000164687	0
ENSG00000072364	ENSG00000168002	0
ENSG00000072364	ENSG00000172531	0
ENSG00000072364	ENSG00000198650	0
ENSG00000072736	ENSG00000102893	1
ENSG00000072736	ENSG00000103064	0
ENSG00000072736	ENSG00000157350	0
ENSG00000072736	ENSG00000159720	0
ENSG00000072736	ENSG00000159792	1
ENSG00000072736	ENSG00000171954	0
ENSG00000072736	ENSG00000196396	0
ENSG00000073111	ENSG00000076003	1
ENSG00000073111	ENSG00000087053	0
ENSG00000073111	ENSG00000100297	1
ENSG00000073111	ENSG00000104549	0
ENSG00000073111	ENSG00000104738	1
ENSG00000073111	ENSG00000109107	0
ENSG00000073111	ENSG00000112118	1
ENSG00000073111	ENSG00000121579	0
ENSG00000073111	ENSG00000134824	0
ENSG00000073111	ENSG00000148229	0
ENSG00000073111	ENSG00000149485	0
ENSG00000073111	ENSG00000149554	0
ENSG00000073111	ENSG00000152455	0
ENSG00000073111	ENSG00000163655	0
ENSG00000073111	ENSG00000167325	0
ENSG00000073111	ENSG00000167900	0
ENSG00000073111	ENSG00000171848	0
ENSG00000073111	ENSG00000176890	0
ENSG00000073282	ENSG00000001626	0
ENSG00000073282	ENSG00000104723	0
ENSG00000073282	ENSG00000109854	0
ENSG00000073282	ENSG00000159650	0
ENSG00000073282	ENSG00000170899	0
ENSG00000073584	ENSG00000021574	0
ENSG00000073584	ENSG00000117643	0
ENSG00000073584	ENSG00000143036	0
ENSG00000073584	ENSG00000146733	0
ENSG00000073584	ENSG00000204394	0
ENSG00000073614	ENSG00000126934	0
ENSG00000073614	ENSG00000142892	0
ENSG00000073861	ENSG00000115085	1
ENSG00000073861	ENSG00000118094	0
ENSG00000073861	ENSG00000168918	0
ENSG00000074047	ENSG00000002587	0
ENSG00000074047	ENSG00000066056	0
ENSG00000074047	ENSG00000072786	0
ENSG00000074047	ENSG00000079931	0
ENSG00000074047	ENSG00000090376	0
ENSG00000074047	ENSG00000105639	0
ENSG00000074047	ENSG00000115085	0
ENSG00000074047	ENSG00000115252	0
ENSG00000074047	ENSG00000115525	0
ENSG00000074047	ENSG00000118094	0
ENSG00000074047	ENSG00000123360	0
ENSG00000074047	ENSG00000124212	0
ENSG00000074047	ENSG00000126264	0
ENSG00000074047	ENSG00000127472	0
ENSG00000074047	ENSG00000130508	0
ENSG00000074047	ENSG00000134242	0
ENSG00000074047	ENSG00000137841	0
ENSG00000074047	ENSG00000139625	0
ENSG00000074047	ENSG00000143772	0
ENSG00000074047	ENSG00000143851	0
ENSG00000074047	ENSG00000154237	0
ENSG00000074047	ENSG00000155093	0
ENSG00000074047	ENSG00000156515	0
ENSG00000074047	ENSG00000168404	0
ENSG00000074047	ENSG00000168918	0
ENSG00000074047	ENSG00000171608	0
ENSG00000074047	ENSG00000173846	0
ENSG00000074047	ENSG00000175567	0
ENSG00000074047	ENSG00000182866	0
ENSG00000074047	ENSG00000185532	0
ENSG00000074047	ENSG00000185813	0
ENSG00000074181	ENSG00000037280	0
ENSG00000074181	ENSG00000044524	0
ENSG00000074181	ENSG00000066056	0
ENSG00000074181	ENSG00000073756	0
ENSG00000074181	ENSG00000115252	1
ENSG00000074181	ENSG00000118094	0
ENSG00000074181	ENSG00000120156	1
ENSG00000074181	ENSG00000123360	0
ENSG00000074181	ENSG00000124212	0
ENSG00000074181	ENSG00000130508	1
ENSG00000074181	ENSG00000155093	0
ENSG00000074181	ENSG00000169418	0
ENSG00000074181	ENSG00000174640	0
ENSG00000074181	ENSG00000185532	0
ENSG00000074181	ENSG00000186642	0
ENSG00000074219	ENSG00000095015	0
ENSG00000074219	ENSG00000107951	0
ENSG00000074219	ENSG00000111666	0
ENSG00000074219	ENSG00000124253	0
ENSG00000074266	ENSG00000130175	0
ENSG00000074266	ENSG00000132793	0
ENSG00000074266	ENSG00000168092	0
ENSG00000074266	ENSG00000256269	0
ENSG00000074319	ENSG00000129083	0
ENSG00000074319	ENSG00000149089	0
ENSG00000074319	ENSG00000166333	0
ENSG00000074319	ENSG00000167325	0
ENSG00000074319	ENSG00000183010	0
ENSG00000075292	ENSG00000110367	0
ENSG00000075292	ENSG00000135250	0
ENSG00000075292	ENSG00000143156	0
ENSG00000075292	ENSG00000169660	0
ENSG00000075292	ENSG00000175054	0
ENSG00000075426	ENSG00000054983	0
ENSG00000075426	ENSG00000069020	0
ENSG00000075426	ENSG00000073756	0
ENSG00000075426	ENSG00000081320	0
ENSG00000075426	ENSG00000090376	0
ENSG00000075426	ENSG00000107968	0
ENSG00000075426	ENSG00000115252	0
ENSG00000075426	ENSG00000120820	0
ENSG00000075426	ENSG00000124212	0
ENSG00000075426	ENSG00000131459	0
ENSG00000075426	ENSG00000132334	0
ENSG00000075426	ENSG00000135454	0
ENSG00000075426	ENSG00000138814	0
ENSG00000075426	ENSG00000143344	0
ENSG00000075426	ENSG00000143772	0
ENSG00000075426	ENSG00000143921	0
ENSG00000075426	ENSG00000144035	0
ENSG00000075426	ENSG00000155093	0
ENSG00000075426	ENSG00000161714	0
ENSG00000075426	ENSG00000170525	0
ENSG00000075426	ENSG00000171759	0
ENSG00000075426	ENSG00000175445	0
ENSG00000075426	ENSG00000185532	0
ENSG00000075891	ENSG00000079931	0
ENSG00000075891	ENSG00000096717	0
ENSG00000075891	ENSG00000102755	0
ENSG00000075891	ENSG00000108861	0
ENSG00000075891	ENSG00000139278	0
ENSG00000075891	ENSG00000151552	0
ENSG00000076003	ENSG00000057252	0
ENSG00000076003	ENSG00000073111	0
ENSG00000076003	ENSG00000097046	0
ENSG00000076003	ENSG00000112118	0
ENSG00000076003	ENSG00000115159	0
ENSG00000076003	ENSG00000163655	0
ENSG00000076003	ENSG00000167325	0
ENSG00000076003	ENSG00000171848	0
ENSG00000076003	ENSG00000176890	0
ENSG00000076003	ENSG00000198931	0
ENSG00000076053	ENSG00000097033	0
ENSG00000076053	ENSG00000102172	0
ENSG00000076053	ENSG00000114573	0
ENSG00000076053	ENSG00000178105	0
ENSG00000076053	ENSG00000198743	0
ENSG00000076924	ENSG00000015532	0
ENSG00000076924	ENSG00000023041	0
ENSG00000076924	ENSG00000032444	0
ENSG00000076924	ENSG00000037757	0
ENSG00000076924	ENSG00000076984	0
ENSG00000076924	ENSG00000077463	0
ENSG00000076924	ENSG00000079805	0
ENSG00000076924	ENSG00000101473	0
ENSG00000076924	ENSG00000105397	0
ENSG00000076924	ENSG00000118046	0
ENSG00000076924	ENSG00000123989	0
ENSG00000076924	ENSG00000125651	0
ENSG00000076924	ENSG00000126934	0
ENSG00000076924	ENSG00000130816	0
ENSG00000076924	ENSG00000135220	0
ENSG00000076924	ENSG00000186111	0
ENSG00000076924	ENSG00000267855	0
ENSG00000077092	ENSG00000144231	0
ENSG00000077092	ENSG00000168679	0
ENSG00000077092	ENSG00000184005	0
ENSG00000077097	ENSG00000100749	0
ENSG00000077097	ENSG00000108984	0
ENSG00000077097	ENSG00000151093	0
ENSG00000077097	ENSG00000197763	0
ENSG00000077150	ENSG00000005022	0
ENSG00000077150	ENSG00000061938	0
ENSG00000077150	ENSG00000072786	0
ENSG00000077150	ENSG00000105499	0
ENSG00000077150	ENSG00000111679	0
ENSG00000077150	ENSG00000155287	0
ENSG00000077150	ENSG00000166169	0
ENSG00000077235	ENSG00000007047	0
ENSG00000077235	ENSG00000015532	0
ENSG00000077235	ENSG00000023041	0
ENSG00000077235	ENSG00000062524	0
ENSG00000077235	ENSG00000062822	0
ENSG00000077235	ENSG00000067829	0
ENSG00000077235	ENSG00000075413	0
ENSG00000077235	ENSG00000075415	0
ENSG00000077235	ENSG00000077463	0
ENSG00000077235	ENSG00000085511	0
ENSG00000077235	ENSG00000085998	0
ENSG00000077235	ENSG00000099377	0
ENSG00000077235	ENSG00000101464	0
ENSG00000077235	ENSG00000103024	0
ENSG00000077235	ENSG00000105287	0
ENSG00000077235	ENSG00000108469	0
ENSG00000077235	ENSG00000111581	0
ENSG00000077235	ENSG00000115275	0
ENSG00000077235	ENSG00000116171	0
ENSG00000077235	ENSG00000123130	0
ENSG00000077235	ENSG00000125450	0
ENSG00000077235	ENSG00000125505	0
ENSG00000077235	ENSG00000129167	0
ENSG00000077235	ENSG00000132323	0
ENSG00000077235	ENSG00000132670	0
ENSG00000077235	ENSG00000135372	0
ENSG00000077235	ENSG00000137411	0
ENSG00000077235	ENSG00000151366	0
ENSG00000077235	ENSG00000155287	0
ENSG00000077235	ENSG00000156873	0
ENSG00000077235	ENSG00000160957	0
ENSG00000077235	ENSG00000162302	0
ENSG00000077235	ENSG00000162408	0
ENSG00000077235	ENSG00000163719	0
ENSG00000077235	ENSG00000166169	0
ENSG00000077235	ENSG00000166507	0
ENSG00000077235	ENSG00000167393	1
ENSG00000077235	ENSG00000167508	0
ENSG00000077235	ENSG00000168970	0
ENSG00000077235	ENSG00000171307	0
ENSG00000077235	ENSG00000172830	0
ENSG00000077235	ENSG00000174227	0
ENSG00000077235	ENSG00000174915	0
ENSG00000077235	ENSG00000177084	0
ENSG00000077235	ENSG00000177239	0
ENSG00000077235	ENSG00000181523	0
ENSG00000077235	ENSG00000185527	0
ENSG00000077235	ENSG00000186111	0
ENSG00000077235	ENSG00000188191	0
ENSG00000077235	ENSG00000189043	0
ENSG00000077235	ENSG00000243708	0
ENSG00000077235	ENSG00000256269	0
ENSG00000077235	ENSG00000258366	0
ENSG00000078043	ENSG00000100417	0
ENSG00000078043	ENSG00000101558	0
ENSG00000078043	ENSG00000113356	0
ENSG00000078043	ENSG00000115866	0
ENSG00000078043	ENSG00000135250	0
ENSG00000078043	ENSG00000176105	1
ENSG00000078043	ENSG00000179295	0
ENSG00000078140	ENSG00000123983	0
ENSG00000078140	ENSG00000125630	0
ENSG00000078140	ENSG00000134684	0
ENSG00000078140	ENSG00000143179	0
ENSG00000078140	ENSG00000168710	0
ENSG00000078140	ENSG00000256269	0
ENSG00000078399	ENSG00000006625	0
ENSG00000078399	ENSG00000021826	0
ENSG00000078399	ENSG00000107779	0
ENSG00000078399	ENSG00000126432	0
ENSG00000078399	ENSG00000130821	0
ENSG00000078399	ENSG00000134324	0
ENSG00000078403	ENSG00000007541	0
ENSG00000078403	ENSG00000023228	0
ENSG00000078403	ENSG00000065833	0
ENSG00000078403	ENSG00000071242	0
ENSG00000078403	ENSG00000131791	0
ENSG00000078699	ENSG00000108469	0
ENSG00000078699	ENSG00000113657	0
ENSG00000078699	ENSG00000132196	0
ENSG00000078699	ENSG00000142875	0
ENSG00000078699	ENSG00000149809	0
ENSG00000078699	ENSG00000177084	0
ENSG00000078699	ENSG00000177169	1
ENSG00000078699	ENSG00000178445	0
ENSG00000078699	ENSG00000178814	0
ENSG00000078900	ENSG00000122678	0
ENSG00000078900	ENSG00000123983	0
ENSG00000078900	ENSG00000170191	0
ENSG00000079102	ENSG00000066056	0
ENSG00000079102	ENSG00000115705	0
ENSG00000079102	ENSG00000118094	0
ENSG00000079102	ENSG00000120156	0
ENSG00000079102	ENSG00000136810	0
ENSG00000079102	ENSG00000143252	0
ENSG00000079102	ENSG00000145284	0
ENSG00000079102	ENSG00000163513	0
ENSG00000079102	ENSG00000174640	0
ENSG00000079102	ENSG00000181804	0
ENSG00000079102	ENSG00000183048	0
ENSG00000079102	ENSG00000198162	0
ENSG00000079246	ENSG00000008130	0
ENSG00000079246	ENSG00000018280	0
ENSG00000079246	ENSG00000103502	0
ENSG00000079246	ENSG00000144579	0
ENSG00000079246	ENSG00000148384	0
ENSG00000079246	ENSG00000185100	0
ENSG00000079263	ENSG00000119711	0
ENSG00000079432	ENSG00000007047	0
ENSG00000079432	ENSG00000077463	0
ENSG00000079432	ENSG00000086544	0
ENSG00000079432	ENSG00000101986	0
ENSG00000079432	ENSG00000104884	0
ENSG00000079432	ENSG00000104936	0
ENSG00000079432	ENSG00000105204	0
ENSG00000079432	ENSG00000124181	0
ENSG00000079432	ENSG00000130669	0
ENSG00000079432	ENSG00000130758	0
ENSG00000079432	ENSG00000132323	0
ENSG00000079432	ENSG00000133275	0
ENSG00000079432	ENSG00000136699	0
ENSG00000079432	ENSG00000143398	0
ENSG00000079432	ENSG00000148384	0
ENSG00000079432	ENSG00000149091	0
ENSG00000079432	ENSG00000159714	0
ENSG00000079432	ENSG00000160191	0
ENSG00000079432	ENSG00000163482	0
ENSG00000079432	ENSG00000170485	0
ENSG00000079432	ENSG00000179335	0
ENSG00000079432	ENSG00000181090	0
ENSG00000079432	ENSG00000186111	0
ENSG00000079432	ENSG00000213923	1
ENSG00000079432	ENSG00000272333	0
ENSG00000080298	ENSG00000100372	0
ENSG00000080298	ENSG00000134864	0
ENSG00000080298	ENSG00000168389	0
ENSG00000080503	ENSG00000113240	0
ENSG00000080503	ENSG00000123064	0
ENSG00000080503	ENSG00000163002	0
ENSG00000080503	ENSG00000164329	0
ENSG00000080503	ENSG00000170634	0
ENSG00000080603	ENSG00000064651	0
ENSG00000080603	ENSG00000103356	0
ENSG00000080603	ENSG00000122390	0
ENSG00000080603	ENSG00000125450	0
ENSG00000080603	ENSG00000140650	0
ENSG00000080603	ENSG00000149930	1
ENSG00000080603	ENSG00000156873	0
ENSG00000080802	ENSG00000010256	0
ENSG00000080802	ENSG00000055609	1
ENSG00000080802	ENSG00000065243	1
ENSG00000080802	ENSG00000076685	0
ENSG00000080802	ENSG00000101670	0
ENSG00000080802	ENSG00000112079	0
ENSG00000080802	ENSG00000117479	0
ENSG00000080802	ENSG00000120992	0
ENSG00000080802	ENSG00000122484	1
ENSG00000080802	ENSG00000124370	1
ENSG00000080802	ENSG00000132356	0
ENSG00000080802	ENSG00000132793	0
ENSG00000080802	ENSG00000133731	1
ENSG00000080802	ENSG00000136371	0
ENSG00000080802	ENSG00000149150	0
ENSG00000080802	ENSG00000157106	0
ENSG00000080802	ENSG00000163754	0
ENSG00000080802	ENSG00000163785	0
ENSG00000080802	ENSG00000168002	0
ENSG00000080802	ENSG00000170734	0
ENSG00000080839	ENSG00000073111	0
ENSG00000080839	ENSG00000105287	0
ENSG00000080839	ENSG00000111445	0
ENSG00000080839	ENSG00000176890	0
ENSG00000081059	ENSG00000075651	0
ENSG00000081059	ENSG00000123505	0
ENSG00000081059	ENSG00000138035	0
ENSG00000081059	ENSG00000159899	0
ENSG00000081059	ENSG00000163686	0
ENSG00000081189	ENSG00000005249	0
ENSG00000081189	ENSG00000065911	0
ENSG00000081189	ENSG00000066056	0
ENSG00000081189	ENSG00000073756	0
ENSG00000081189	ENSG00000081320	0
ENSG00000081189	ENSG00000105426	0
ENSG00000081189	ENSG00000109610	0
ENSG00000081189	ENSG00000113657	0
ENSG00000081189	ENSG00000115252	1
ENSG00000081189	ENSG00000115525	0
ENSG00000081189	ENSG00000118094	0
ENSG00000081189	ENSG00000120156	0
ENSG00000081189	ENSG00000123360	0
ENSG00000081189	ENSG00000124212	0
ENSG00000081189	ENSG00000127329	0
ENSG00000081189	ENSG00000128052	0
ENSG00000081189	ENSG00000128309	0
ENSG00000081189	ENSG00000130508	0
ENSG00000081189	ENSG00000132334	0
ENSG00000081189	ENSG00000134242	0
ENSG00000081189	ENSG00000136810	0
ENSG00000081189	ENSG00000137601	0
ENSG00000081189	ENSG00000137841	0
ENSG00000081189	ENSG00000138814	0
ENSG00000081189	ENSG00000143344	0
ENSG00000081189	ENSG00000145284	0
ENSG00000081189	ENSG00000148053	0
ENSG00000081189	ENSG00000155093	1
ENSG00000081189	ENSG00000163513	0
ENSG00000081189	ENSG00000163964	0
ENSG00000081189	ENSG00000165025	0
ENSG00000081189	ENSG00000169418	1
ENSG00000081189	ENSG00000171608	0
ENSG00000081189	ENSG00000174640	0
ENSG00000081189	ENSG00000175567	0
ENSG00000081189	ENSG00000181804	0
ENSG00000081189	ENSG00000183048	0
ENSG00000081189	ENSG00000184005	1
ENSG00000081189	ENSG00000185532	1
ENSG00000081189	ENSG00000185813	0
ENSG00000081189	ENSG00000186642	0
ENSG00000081189	ENSG00000211455	0
ENSG00000081386	ENSG00000064651	0
ENSG00000082014	ENSG00000081923	0
ENSG00000082014	ENSG00000124564	0
ENSG00000082014	ENSG00000134318	0
ENSG00000082014	ENSG00000177054	0
ENSG00000082014	ENSG00000198648	0
ENSG00000082175	ENSG00000071967	0
ENSG00000082175	ENSG00000115866	0
ENSG00000082175	ENSG00000117020	0
ENSG00000082175	ENSG00000163106	0
ENSG00000082175	ENSG00000167815	0
ENSG00000082175	ENSG00000170004	0
ENSG00000082175	ENSG00000174951	0
ENSG00000082175	ENSG00000177084	0
ENSG00000082641	ENSG00000005882	1
ENSG00000082641	ENSG00000036473	0
ENSG00000082641	ENSG00000062822	0
ENSG00000082641	ENSG00000071242	0
ENSG00000082641	ENSG00000083807	0
ENSG00000082641	ENSG00000102743	0
ENSG00000082641	ENSG00000112992	0
ENSG00000082641	ENSG00000123143	0
ENSG00000082641	ENSG00000130052	0
ENSG00000082641	ENSG00000139531	0
ENSG00000082641	ENSG00000140263	0
ENSG00000082641	ENSG00000162104	0
ENSG00000082641	ENSG00000177054	0
ENSG00000082641	ENSG00000204370	0
ENSG00000082641	ENSG00000211445	0
ENSG00000083168	ENSG00000104365	0
ENSG00000083168	ENSG00000137841	0
ENSG00000083168	ENSG00000184860	0
ENSG00000083838	ENSG00000100413	0
ENSG00000083838	ENSG00000121207	0
ENSG00000083838	ENSG00000121897	0
ENSG00000083838	ENSG00000133027	0
ENSG00000083838	ENSG00000143322	0
ENSG00000083896	ENSG00000047315	0
ENSG00000083896	ENSG00000100297	0
ENSG00000083896	ENSG00000114738	0
ENSG00000083896	ENSG00000138750	0
ENSG00000083896	ENSG00000163738	0
ENSG00000084093	ENSG00000047315	0
ENSG00000084093	ENSG00000128059	0
ENSG00000084093	ENSG00000215301	0
ENSG00000084463	ENSG00000111261	0
ENSG00000084463	ENSG00000111266	0
ENSG00000084463	ENSG00000111642	0
ENSG00000084463	ENSG00000185344	0
ENSG00000084463	ENSG00000213782	0
ENSG00000084676	ENSG00000095015	0
ENSG00000084676	ENSG00000113448	0
ENSG00000084676	ENSG00000163558	0
ENSG00000084676	ENSG00000176454	0
ENSG00000084676	ENSG00000181789	0
ENSG00000084676	ENSG00000183735	0
ENSG00000085224	ENSG00000077044	0
ENSG00000085224	ENSG00000160447	0
ENSG00000085224	ENSG00000171155	0
ENSG00000086102	ENSG00000075415	0
ENSG00000086102	ENSG00000115687	0
ENSG00000086102	ENSG00000130717	0
ENSG00000086102	ENSG00000140835	0
ENSG00000086102	ENSG00000164068	0
ENSG00000086102	ENSG00000165282	0
ENSG00000086102	ENSG00000165646	0
ENSG00000086102	ENSG00000184076	0
ENSG00000086102	ENSG00000197375	0
ENSG00000087077	ENSG00000116171	0
ENSG00000087077	ENSG00000165688	0
ENSG00000087077	ENSG00000204435	0
ENSG00000087206	ENSG00000023041	0
ENSG00000087206	ENSG00000095015	0
ENSG00000087206	ENSG00000170445	0
ENSG00000087510	ENSG00000171298	0
ENSG00000087510	ENSG00000188191	0
ENSG00000087510	ENSG00000198951	0
ENSG00000087842	ENSG00000066468	0
ENSG00000087842	ENSG00000109814	0
ENSG00000087842	ENSG00000110080	0
ENSG00000087842	ENSG00000115977	0
ENSG00000087842	ENSG00000146411	0
ENSG00000087842	ENSG00000161980	0
ENSG00000087842	ENSG00000165609	0
ENSG00000087842	ENSG00000167165	0
ENSG00000087842	ENSG00000197713	0
ENSG00000087842	ENSG00000198431	0
ENSG00000087842	ENSG00000213639	0
ENSG00000087842	ENSG00000240224	0
ENSG00000087842	ENSG00000241119	0
ENSG00000087842	ENSG00000241635	0
ENSG00000087842	ENSG00000242366	0
ENSG00000087842	ENSG00000243135	0
ENSG00000087842	ENSG00000244474	0
ENSG00000087903	ENSG00000066468	0
ENSG00000087903	ENSG00000111266	0
ENSG00000087903	ENSG00000125505	0
ENSG00000087903	ENSG00000140612	0
ENSG00000087903	ENSG00000143379	0
ENSG00000087903	ENSG00000149782	0
ENSG00000087903	ENSG00000151552	0
ENSG00000087903	ENSG00000165646	0
ENSG00000087903	ENSG00000197119	0
ENSG00000087903	ENSG00000242612	0
ENSG00000088247	ENSG00000002549	0
ENSG00000088247	ENSG00000108443	0
ENSG00000088247	ENSG00000167657	0
ENSG00000089225	ENSG00000182197	0
ENSG00000089280	ENSG00000030066	0
ENSG00000089280	ENSG00000099904	0
ENSG00000089280	ENSG00000106688	0
ENSG00000089280	ENSG00000125375	0
ENSG00000089280	ENSG00000130175	1
ENSG00000089280	ENSG00000160194	0
ENSG00000089280	ENSG00000166411	0
ENSG00000089775	ENSG00000100714	0
ENSG00000089775	ENSG00000163527	0
ENSG00000090060	ENSG00000072042	1
ENSG00000090060	ENSG00000089737	0
ENSG00000090060	ENSG00000100554	0
ENSG00000090060	ENSG00000100564	1
ENSG00000090060	ENSG00000100749	1
ENSG00000090447	ENSG00000138079	0
ENSG00000090447	ENSG00000178234	0
ENSG00000091010	ENSG00000004864	0
ENSG00000091010	ENSG00000071242	0
ENSG00000091010	ENSG00000117620	0
ENSG00000091010	ENSG00000139133	0
ENSG00000091010	ENSG00000140199	0
ENSG00000091010	ENSG00000145725	1
ENSG00000091010	ENSG00000151292	0
ENSG00000091010	ENSG00000164023	0
ENSG00000091010	ENSG00000165671	0
ENSG00000091010	ENSG00000179295	0
ENSG00000091010	ENSG00000185973	0
ENSG00000091010	ENSG00000188130	0
ENSG00000091831	ENSG00000003137	0
ENSG00000091831	ENSG00000004799	0
ENSG00000091831	ENSG00000117594	0
ENSG00000091831	ENSG00000124713	0
ENSG00000091831	ENSG00000138363	0
ENSG00000091831	ENSG00000142892	0
ENSG00000091831	ENSG00000146085	0
ENSG00000091831	ENSG00000147100	0
ENSG00000091831	ENSG00000149124	0
ENSG00000091831	ENSG00000159921	0
ENSG00000091831	ENSG00000160868	0
ENSG00000091831	ENSG00000166391	0
ENSG00000091831	ENSG00000170271	0
ENSG00000091831	ENSG00000183549	0
ENSG00000091831	ENSG00000184545	0
ENSG00000092201	ENSG00000100888	0
ENSG00000092201	ENSG00000141560	0
ENSG00000092203	ENSG00000178802	0
ENSG00000092208	ENSG00000075188	0
ENSG00000092208	ENSG00000100749	0
ENSG00000092208	ENSG00000113569	0
ENSG00000092208	ENSG00000132793	0
ENSG00000092208	ENSG00000169299	0
ENSG00000092208	ENSG00000171132	0
ENSG00000092208	ENSG00000257365	0
ENSG00000092607	ENSG00000006837	0
ENSG00000092607	ENSG00000113575	0
ENSG00000092607	ENSG00000126883	0
ENSG00000092607	ENSG00000160752	0
ENSG00000092607	ENSG00000162551	0
ENSG00000092607	ENSG00000180370	0
ENSG00000094916	ENSG00000006625	0
ENSG00000094916	ENSG00000058866	0
ENSG00000094916	ENSG00000065883	0
ENSG00000094916	ENSG00000075188	0
ENSG00000094916	ENSG00000076003	0
ENSG00000094916	ENSG00000077514	0
ENSG00000094916	ENSG00000138756	0
ENSG00000094916	ENSG00000141543	0
ENSG00000095564	ENSG00000004779	0
ENSG00000095564	ENSG00000005022	0
ENSG00000095564	ENSG00000102144	0
ENSG00000095564	ENSG00000115657	0
ENSG00000095564	ENSG00000117834	0
ENSG00000095564	ENSG00000122126	0
ENSG00000095564	ENSG00000151366	0
ENSG00000095564	ENSG00000158125	0
ENSG00000095564	ENSG00000166507	0
ENSG00000095794	ENSG00000062524	0
ENSG00000095794	ENSG00000106799	0
ENSG00000095794	ENSG00000117009	0
ENSG00000095951	ENSG00000055609	0
ENSG00000095951	ENSG00000079459	0
ENSG00000095951	ENSG00000102967	0
ENSG00000095951	ENSG00000124615	0
ENSG00000096401	ENSG00000004864	0
ENSG00000096401	ENSG00000005483	0
ENSG00000096401	ENSG00000023228	0
ENSG00000096401	ENSG00000064703	0
ENSG00000096401	ENSG00000065243	0
ENSG00000096401	ENSG00000066926	0
ENSG00000096401	ENSG00000077463	0
ENSG00000096401	ENSG00000100288	0
ENSG00000096401	ENSG00000100784	0
ENSG00000096401	ENSG00000103064	0
ENSG00000096401	ENSG00000105397	0
ENSG00000096401	ENSG00000105810	0
ENSG00000096401	ENSG00000107643	0
ENSG00000096401	ENSG00000112062	1
ENSG00000096401	ENSG00000112079	0
ENSG00000096401	ENSG00000112144	1
ENSG00000096401	ENSG00000117620	0
ENSG00000096401	ENSG00000118596	0
ENSG00000096401	ENSG00000119537	0
ENSG00000096401	ENSG00000124789	1
ENSG00000096401	ENSG00000133328	0
ENSG00000096401	ENSG00000135090	0
ENSG00000096401	ENSG00000135241	0
ENSG00000096401	ENSG00000136381	0
ENSG00000096401	ENSG00000137770	0
ENSG00000096401	ENSG00000142733	0
ENSG00000096401	ENSG00000152270	0
ENSG00000096401	ENSG00000152779	0
ENSG00000096401	ENSG00000166483	0
ENSG00000096401	ENSG00000167258	0
ENSG00000096401	ENSG00000169359	0
ENSG00000096401	ENSG00000169967	0
ENSG00000096401	ENSG00000170734	1
ENSG00000096401	ENSG00000178802	0
ENSG00000096401	ENSG00000179295	0
ENSG00000096401	ENSG00000186010	0
ENSG00000096401	ENSG00000197563	0
ENSG00000096401	ENSG00000205560	0
ENSG00000096717	ENSG00000103257	0
ENSG00000096717	ENSG00000117682	0
ENSG00000097007	ENSG00000075415	0
ENSG00000097007	ENSG00000077782	0
ENSG00000097007	ENSG00000115170	0
ENSG00000097007	ENSG00000118520	0
ENSG00000097007	ENSG00000126883	1
ENSG00000097007	ENSG00000128609	0
ENSG00000097007	ENSG00000148384	0
ENSG00000097007	ENSG00000148660	0
ENSG00000097007	ENSG00000151366	0
ENSG00000097007	ENSG00000155368	0
ENSG00000097007	ENSG00000159714	0
ENSG00000097007	ENSG00000164733	0
ENSG00000097007	ENSG00000164951	0
ENSG00000097007	ENSG00000166507	0
ENSG00000097007	ENSG00000172456	0
ENSG00000097007	ENSG00000181090	1
ENSG00000097007	ENSG00000182541	0
ENSG00000097007	ENSG00000189043	0
ENSG00000099326	ENSG00000005022	0
ENSG00000099326	ENSG00000023041	0
ENSG00000099326	ENSG00000075415	0
ENSG00000099326	ENSG00000102144	0
ENSG00000099326	ENSG00000105287	0
ENSG00000099326	ENSG00000113575	0
ENSG00000099326	ENSG00000115687	0
ENSG00000099326	ENSG00000126883	0
ENSG00000099326	ENSG00000130717	0
ENSG00000099326	ENSG00000136699	0
ENSG00000099326	ENSG00000146426	0
ENSG00000099326	ENSG00000151366	0
ENSG00000099326	ENSG00000163482	0
ENSG00000099326	ENSG00000164068	0
ENSG00000099326	ENSG00000166507	0
ENSG00000099326	ENSG00000172613	0
ENSG00000099326	ENSG00000189043	0
ENSG00000099326	ENSG00000197375	0
ENSG00000099326	ENSG00000241878	0
ENSG00000099326	ENSG00000243708	0
ENSG00000099917	ENSG00000007047	0
ENSG00000099917	ENSG00000007168	0
ENSG00000099917	ENSG00000015532	0
ENSG00000099917	ENSG00000032444	0
ENSG00000099917	ENSG00000061938	1
ENSG00000099917	ENSG00000062822	1
ENSG00000099917	ENSG00000071242	0
ENSG00000099917	ENSG00000077463	0
ENSG00000099917	ENSG00000085998	0
ENSG00000099917	ENSG00000090971	0
ENSG00000099917	ENSG00000100288	0
ENSG00000099917	ENSG00000100294	0
ENSG00000099917	ENSG00000100413	0
ENSG00000099917	ENSG00000101464	0
ENSG00000099917	ENSG00000102900	0
ENSG00000099917	ENSG00000103024	0
ENSG00000099917	ENSG00000105287	0
ENSG00000099917	ENSG00000105618	1
ENSG00000099917	ENSG00000107758	0
ENSG00000099917	ENSG00000110719	1
ENSG00000099917	ENSG00000111679	1
ENSG00000099917	ENSG00000112992	0
ENSG00000099917	ENSG00000113643	0
ENSG00000099917	ENSG00000116649	0
ENSG00000099917	ENSG00000116704	0
ENSG00000099917	ENSG00000117620	1
ENSG00000099917	ENSG00000118046	0
ENSG00000099917	ENSG00000119711	0
ENSG00000099917	ENSG00000120137	0
ENSG00000099917	ENSG00000120254	0
ENSG00000099917	ENSG00000122008	0
ENSG00000099917	ENSG00000123143	0
ENSG00000099917	ENSG00000125450	0
ENSG00000099917	ENSG00000129167	1
ENSG00000099917	ENSG00000129219	0
ENSG00000099917	ENSG00000130313	0
ENSG00000099917	ENSG00000132670	0
ENSG00000099917	ENSG00000133460	0
ENSG00000099917	ENSG00000135090	0
ENSG00000099917	ENSG00000135241	0
ENSG00000099917	ENSG00000135372	0
ENSG00000099917	ENSG00000135587	0
ENSG00000099917	ENSG00000136143	0
ENSG00000099917	ENSG00000138621	0
[truncated: 13,145 more rows]

## Sheet: Composition
	TFs	Target Genes	Regulations	Metabolites	Rxns
HCC	1313	2084	15143	4576	5993
Normal	1312	2069	29127	4576	5993
