# Supplementary material for: Mechanistic Modeling of Gene Regulation and Metabolism Identifies Potential Targets for Hepatocellular Carcinoma
Source: Front Genet. 2020 Dec 23;11:595242. doi: 10.3389/fgene.2020.595242 (PMC7786279; doi:10.3389/fgene.2020.595242)
Supplement: Supplementary Table 2 — TFs affecting normal/HCC liver cell growth and corresponding growth ratio after TFs knocking down. [file Table_2.XLSX]

## Sheet: TFs affecting HCC cell
Gene	Cell growth flux after knockout		ratio by 1482.455				Reduction <=0.8 in tumor cell growth, while has no effect on normal cell.
SMAD2	0.000414199		2.79402e-07				SMAD2
HEY2	96.6812		0.0652174				HEY2
ELK1	741.222		0.5				ELK1
DR1	889.467		0.6				CREB3L3
CREB3L3	1198.27		0.808307
CCDC6	1235.37		0.833333
ATF1	1254.38		0.846154
RORC	1275.77		0.860583
CDC5L	1317.73		0.888889
GTF2A1	1355.38		0.914286
HTATIP2	1372.98		0.926156
CTBP1	1372.98		0.926156
HNF4A	1463.99		0.98755
DNMT3A	1471.92		0.992903
TRIM16	1473.87		0.994217
ONECUT1	1473.94		0.99426
FHL2	1476.93		0.996279
MNDA	1477.29		0.99652
ING2	1478.72		0.997486
MRTFA	1478.99		0.997667
PPARGC1A	1479.24		0.997837
MED27	1480.02		0.998362
PDGFB	1480.4		0.998618
FIZ1	1480.54		0.998713

## Sheet: TFs affecting normal liver cell
Gene	Cell growth flux after knockout
NME2	0.000871748
COPS2	1059.58
BRF1	1249.03
MAFG	1249.03
MEF2B	1249.03
E4F1	1255.1
PDCD11	1283.09
SIX5	1283.09
SIRT7	1283.09
ELL	1306.09
NKX6-2	1308
FOXH1	1322.07
C1D	1334.82
ELF1	1348.99
HTATIP2	1372.98
CTBP1	1372.98
NFATC4	1375.56
NOTCH2	1394.08
BLZF1	1400.46
DR1	1407.71
CDC5L	1414.8
ATF1	1418.3
GTF2A1	1442.96
HLTF	1446.39
MXD4	1446.44
ZNF524	1446.44
DEDD2	1446.44
YY2	1449.37
RB1	1449.64
GTF2H3	1457.04
NCOA3	1474.91
MRTFA	1476.13
CLOCK	1476.95
FIZ1	1477.06
ASB6	1477.54
GMEB2	1477.74
LBX2	1478.51
IRF5	1478.57
POU4F3	1479.16
BMPR1A	1479.16
PIAS2	1479.76
DCP1A	1480.34
ZNF639	1480.63
