# Supplementary material for: Mechanistic Modeling of Gene Regulation and Metabolism Identifies Potential Targets for Hepatocellular Carcinoma
Source: Front Genet. 2020 Dec 23;11:595242. doi: 10.3389/fgene.2020.595242 (PMC7786279; doi:10.3389/fgene.2020.595242)
Supplement: Supplementary Table 3 — Differentially expressed genes in Class2 compared to Class 1 and Class 3 in TCGA-LIHC samples. [file Table_3.CSV]

GENE	EXPRESSION IN CLASS2
GENE
ENSG00000198650	DOWN
ENSG00000116761	DOWN
ENSG00000083807	DOWN
ENSG00000100003	DOWN
ENSG00000100652	DOWN
ENSG00000180432	DOWN
ENSG00000100889	DOWN
ENSG00000169738	DOWN
ENSG00000166816	DOWN
ENSG00000160868	DOWN
ENSG00000183747	DOWN
ENSG00000149124	DOWN
ENSG00000196616	DOWN
ENSG00000113924	DOWN
ENSG00000158104	DOWN
ENSG00000167701	DOWN
ENSG00000172831	DOWN
ENSG00000103569	DOWN
ENSG00000117594	DOWN
ENSG00000124253	DOWN
ENSG00000145692	DOWN
ENSG00000111713	DOWN
ENSG00000025423	DOWN
ENSG00000138207	DOWN
ENSG00000169083	DOWN
ENSG00000143257	DOWN
ENSG00000110243	DOWN
ENSG00000186115	DOWN
ENSG00000164089	DOWN
ENSG00000010379	DOWN
ENSG00000101323	DOWN
ENSG00000129596	DOWN
ENSG00000138115	DOWN
ENSG00000136881	DOWN
ENSG00000198099	DOWN
ENSG00000066813	DOWN
ENSG00000168306	DOWN
ENSG00000162882	DOWN
ENSG00000021826	DOWN
ENSG00000151224	DOWN
ENSG00000111181	DOWN
ENSG00000255974	DOWN
ENSG00000158571	DOWN
ENSG00000138109	DOWN
ENSG00000036473	DOWN
ENSG00000131482	DOWN
ENSG00000197408	DOWN
ENSG00000175003	DOWN
ENSG00000109181	DOWN
ENSG00000110887	DOWN
ENSG00000162365	DOWN
ENSG00000124713	DOWN
ENSG00000140284	DOWN
ENSG00000213996	DOWN
ENSG00000165140	DOWN
ENSG00000186529	DOWN
ENSG00000179761	DOWN
ENSG00000162482	DOWN
ENSG00000144908	DOWN
ENSG00000187048	DOWN
ENSG00000163581	DOWN
ENSG00000147647	DOWN
ENSG00000136872	DOWN
ENSG00000170323	DOWN
ENSG00000134538	DOWN
ENSG00000105398	DOWN
ENSG00000143845	DOWN
ENSG00000144852	DOWN
ENSG00000139547	DOWN
ENSG00000172482	DOWN
ENSG00000139209	DOWN
ENSG00000161267	DOWN
ENSG00000109819	DOWN
ENSG00000174990	DOWN
ENSG00000166391	DOWN
ENSG00000172497	DOWN
ENSG00000134240	DOWN
ENSG00000156222	DOWN
ENSG00000187758	DOWN
ENSG00000167910	DOWN
ENSG00000139914	DOWN
ENSG00000153086	DOWN
ENSG00000141485	DOWN
ENSG00000113492	DOWN
ENSG00000157103	DOWN
ENSG00000100024	DOWN
ENSG00000158125	DOWN
ENSG00000197444	DOWN
ENSG00000197838	DOWN
ENSG00000198077	DOWN
ENSG00000007001	DOWN
ENSG00000140459	DOWN
ENSG00000122787	DOWN
ENSG00000135094	DOWN
ENSG00000244067	DOWN
ENSG00000163959	DOWN
ENSG00000116882	DOWN
ENSG00000118520	DOWN
ENSG00000167772	DOWN
ENSG00000135423	DOWN
ENSG00000172828	DOWN
ENSG00000150656	DOWN
ENSG00000117009	DOWN
ENSG00000148795	DOWN
ENSG00000142182	DOWN
ENSG00000188676	DOWN
ENSG00000160282	DOWN
ENSG00000166743	DOWN
ENSG00000129151	DOWN
ENSG00000139352	DOWN
ENSG00000134184	DOWN
ENSG00000159650	DOWN
ENSG00000120254	UP
ENSG00000163932	UP
ENSG00000205268	UP
ENSG00000067225	UP
ENSG00000100092	UP
ENSG00000101057	UP
ENSG00000106683	UP
ENSG00000135365	UP
ENSG00000137309	UP
ENSG00000160211	UP
ENSG00000051180	UP
ENSG00000110583	UP
ENSG00000061273	UP
ENSG00000178999	UP
ENSG00000010803	UP
ENSG00000108468	UP
ENSG00000087053	UP
ENSG00000114770	UP
ENSG00000071539	UP
ENSG00000113300	UP
ENSG00000104738	UP
ENSG00000106462	UP
ENSG00000080839	UP
ENSG00000244405	UP
ENSG00000170312	UP
ENSG00000076003	UP
ENSG00000007968	UP
ENSG00000197122	UP
ENSG00000105281	UP
ENSG00000087111	UP
ENSG00000164916	UP
ENSG00000135446	UP
ENSG00000132182	UP
ENSG00000088826	UP
ENSG00000143033	UP
ENSG00000081760	UP
ENSG00000104312	UP
ENSG00000115159	UP
ENSG00000073111	UP
ENSG00000127564	UP
ENSG00000163558	UP
ENSG00000124766	UP
ENSG00000074219	UP
ENSG00000104951	UP
ENSG00000106348	UP
ENSG00000006534	UP
ENSG00000112118	UP
ENSG00000050344	UP
ENSG00000167771	UP
ENSG00000097046	UP
ENSG00000153395	UP
ENSG00000155465	UP
ENSG00000112242	UP
ENSG00000138376	UP
ENSG00000101868	UP
ENSG00000141526	UP
ENSG00000158470	UP
ENSG00000176454	UP
ENSG00000111674	UP
ENSG00000111206	UP
ENSG00000013573	UP
ENSG00000123219	UP
ENSG00000160207	UP
ENSG00000130816	UP
ENSG00000118513	UP
ENSG00000125454	UP
ENSG00000127334	UP
ENSG00000133740	UP
ENSG00000160190	UP
ENSG00000156711	UP
ENSG00000125885	UP
ENSG00000196950	UP
ENSG00000171310	UP
ENSG00000116830	UP
ENSG00000146426	UP
ENSG00000149925	UP
ENSG00000165821	UP
ENSG00000155111	UP
ENSG00000184445	UP
ENSG00000176170	UP
ENSG00000175832	UP
ENSG00000163399	UP
ENSG00000146072	UP
ENSG00000154930	UP
ENSG00000269404	UP
ENSG00000177054	UP
ENSG00000170485	UP
ENSG00000090020	UP
ENSG00000069849	UP
ENSG00000102034	UP
ENSG00000138346	UP
ENSG00000148288	UP
ENSG00000115687	UP
ENSG00000012048	UP
ENSG00000108557	UP
ENSG00000182621	UP
ENSG00000140332	UP
ENSG00000196793	UP
ENSG00000115419	UP
ENSG00000133805	UP
ENSG00000122966	UP
ENSG00000065911	UP
ENSG00000167703	UP
ENSG00000125398	UP
ENSG00000156510	UP
ENSG00000129654	UP
ENSG00000100979	UP
ENSG00000182541	UP
ENSG00000095303	UP
ENSG00000119397	UP
ENSG00000277258	UP
ENSG00000159216	UP
ENSG00000129173	UP
ENSG00000080298	UP
ENSG00000165025	UP
ENSG00000197355	UP
ENSG00000108813	UP
ENSG00000152642	UP
ENSG00000029153	UP
ENSG00000139618	UP
ENSG00000176678	UP
ENSG00000135476	UP
ENSG00000162174	UP
ENSG00000111087	UP
ENSG00000197587	UP
ENSG00000128242	UP
ENSG00000058866	UP
ENSG00000176887	UP
ENSG00000065989	UP
ENSG00000111371	UP
ENSG00000196247	UP
ENSG00000159556	UP
ENSG00000167123	UP
ENSG00000185513	UP
ENSG00000265763	UP
ENSG00000125538	UP
ENSG00000012779	UP
ENSG00000069011	UP
ENSG00000119866	UP
ENSG00000168779	UP
ENSG00000173083	UP
ENSG00000109705	UP
ENSG00000117139	UP
ENSG00000198648	UP
ENSG00000112303	UP
ENSG00000109861	UP
ENSG00000082014	UP
ENSG00000150347	UP
ENSG00000152952	UP
ENSG00000164638	UP
ENSG00000143387	UP
ENSG00000033867	UP
ENSG00000070669	UP
ENSG00000131389	UP
ENSG00000103064	UP
ENSG00000172379	UP
ENSG00000170525	UP
ENSG00000164093	UP
ENSG00000081320	UP
ENSG00000043355	UP
ENSG00000187210	UP
ENSG00000033170	UP
ENSG00000137273	UP
ENSG00000179913	UP
ENSG00000129167	UP
ENSG00000132334	UP
ENSG00000067057	UP
ENSG00000154237	UP
ENSG00000100625	UP
ENSG00000165168	UP
ENSG00000161714	UP
ENSG00000130821	UP
ENSG00000112655	UP
ENSG00000171843	UP
ENSG00000170577	UP
ENSG00000184486	UP
ENSG00000105419	UP
ENSG00000143036	UP
ENSG00000163563	UP
ENSG00000167600	UP
ENSG00000183778	UP
ENSG00000101384	UP
ENSG00000160883	UP
ENSG00000159388	UP
ENSG00000140297	UP
ENSG00000176920	UP
ENSG00000118495	UP
ENSG00000105967	UP
ENSG00000196664	UP
ENSG00000237172	UP
ENSG00000183943	UP
ENSG00000138083	UP
ENSG00000111783	UP
ENSG00000232810	UP
ENSG00000171291	UP
ENSG00000003137	UP
ENSG00000104177	UP
ENSG00000137203	UP
ENSG00000162676	UP
ENSG00000146592	UP
ENSG00000214575	UP
ENSG00000005249	UP
ENSG00000197601	UP
ENSG00000134242	UP
ENSG00000121900	UP
ENSG00000153071	UP
ENSG00000092068	UP
ENSG00000147804	UP
ENSG00000143797	UP
ENSG00000197372	UP
ENSG00000183010	UP
ENSG00000122691	UP
ENSG00000159399	UP
ENSG00000140443	UP
ENSG00000164294	UP
ENSG00000178860	UP
ENSG00000169131	UP
ENSG00000106123	UP
ENSG00000143515	UP
ENSG00000176597	UP
ENSG00000163545	UP
ENSG00000131435	UP
ENSG00000221926	UP
ENSG00000168453	UP
ENSG00000105991	UP
ENSG00000174607	UP
ENSG00000176692	UP
ENSG00000121454	UP
ENSG00000167766	UP
ENSG00000102554	UP
ENSG00000106006	UP
ENSG00000048052	UP
ENSG00000164951	UP
ENSG00000168298	UP
ENSG00000131459	UP
ENSG00000123095	UP
ENSG00000137462	UP
ENSG00000109586	UP
ENSG00000198807	UP
ENSG00000115507	UP
ENSG00000139278	UP
ENSG00000124664	UP
ENSG00000159714	UP
ENSG00000140835	UP
ENSG00000157613	UP
ENSG00000163106	UP
ENSG00000105880	UP
ENSG00000077782	UP
ENSG00000117394	UP
ENSG00000163909	UP
ENSG00000147889	UP
ENSG00000165891	UP
ENSG00000121281	UP
ENSG00000141384	UP
ENSG00000115339	UP
ENSG00000064651	UP
ENSG00000085662	UP
ENSG00000171016	UP
ENSG00000107249	UP
ENSG00000138795	UP
ENSG00000116132	UP
ENSG00000122877	UP
ENSG00000074047	UP
ENSG00000101916	UP
ENSG00000141040	UP
ENSG00000145284	UP
ENSG00000182636	UP
ENSG00000043039	UP
ENSG00000104723	UP
ENSG00000090382	UP
ENSG00000124212	UP
ENSG00000001626	UP
ENSG00000144355	UP
ENSG00000164379	UP
ENSG00000142611	UP
ENSG00000137948	UP
ENSG00000135454	UP
ENSG00000135373	UP
ENSG00000112319	UP
ENSG00000181690	UP
ENSG00000123405	UP
ENSG00000126778	UP
ENSG00000181019	UP
ENSG00000185002	UP
ENSG00000138079	UP
ENSG00000148677	UP
ENSG00000198074	UP
