# Supplementary material for: Mechanistic Modeling of Gene Regulation and Metabolism Identifies Potential Targets for Hepatocellular Carcinoma
Source: Front Genet. 2020 Dec 23;11:595242. doi: 10.3389/fgene.2020.595242 (PMC7786279; doi:10.3389/fgene.2020.595242)
Supplement: Supplementary Table 4 — Altered metabolic reactions in Class2 compared to Class 1 and Class 3 in TCGA-LIHC samples. [file Table_4.XLSX]

## Sheet: Sheet1
ReactionID	Type	Biological System	Enzyme	Reaction
HMR_4852	1	Transport, mitochondrial	SLC25A11	AKG_C5H6O5_c+malate_C4H6O5_m->
				AKG_C5H6O5_m+malate_C4H6O5_c
HMR_6522	1	Transport, mitochondrial	SLC25A10	malate_C4H6O5_c+thiosulfate_H2S2O3_m-> malate_C4H6O5_m+thiosulfate_H2S2O3_c
HMR_6521	2	Transport, mitochondrial	SLC25A10	fumarate_C4H4O4_c+thiosulfate_H2S2O3_m->
				fumarate_C4H4O4_m+thiosulfate_H2S2O3_c
HMR_9065	2	Exchange reactions		->cysteine_C3H7NO2S_s
HMR_4746	3	Porphyrin metabolism	HMBS	H2O_H2O_c+4porphobilinogen_C10H14N2O4_c->
				hydroxymethylbilane_C40H46N4O17_c+4NH3_NH3_c
HMR_2407	3	Transport, peroxisomal	ABCD1	(6Z,9Z,12Z,15Z,18Z)-tetracosapentaenoyl-CoA_C45H72N7O17P3S ->
				(6Z,9Z,12Z,15Z,18Z)-tetracosapentaenoyl-CoA_C45H72N7O17P3S
HMR_4750	3	Porphyrin metabolism	UROD	uroporphyrinogen III_C40H44N4O16_c->
				4CO2_CO2_c+coproporphyrinogen III_C36H44N4O8_c
HMR_4572	3	Purine metabolism	NME2	ADP_C10H15N5O10P2_m+dGTP_C10H16N5O13P3_m->
				ATP_C10H16N5O13P3_m+dGDP_C10H15N5O10P2_m
HMR_4748	3	Porphyrin metabolism	UROS	hydroxymethylbilane_C40H46N4O17_c->
				H2O_H2O_c+uroporphyrinogen III_C40H44N4O16_c
HMR_4744	3	Porphyrin metabolism	ALAD	25-aminolevulinate_C5H9NO3_c->
				2H2O_H2O_c+porphobilinogen_C10H14N2O4_c
HMR_4743	3	Transport, mitochondrial		5-aminolevulinate_C5H9NO3_c->
				5-aminolevulinate_C5H9NO3_m
HMR_2866	3	Carnitine shuttle (endoplasmic reticular)	CRAT	(5Z,8Z,11Z,14Z,17Z)-eicosapentaenoyl-CoA_C41H64N7O17P3S +
				L-carnitine_C7H15NO3_r->(5Z,8Z,11Z,14Z,17Z)-
				eicosapentaenoylcarnitine_C27H43NO4 +CoA_C21H36N7O16P3S_r
HMR_2738	3	Carnitine shuttle (mitochondrial)	CRAT or CPT2	13,16,19-docosatrienoyl-CoA_C43H72N7O17P3S_m+
				L-carnitine_C7H15NO3_m->13,16,19-
				docosatrienoylcarnitine_C29H51NO4_m+CoA_C21H36N7O16P3S_m
HMR_2737	3	Carnitine shuttle (mitochondrial)	SLC22A1 or SLC25A20 or SLC25A29	13,16,19-docosatrienoylcarnitine_C29H51NO4_c+L-carnitine_
				C7H15NO3_m->13,16,19-docosatrienoylcarnitine_C29H51NO4_m
				+L-carnitine_C7H15NO3_c
HMR_2984	4	Fatty acid activation (endoplasmic reticular)	ACSL4 or ACSL3	(5Z,8Z,11Z,14Z,17Z)-eicosapentaenoyl-CoA_C41H64N7O17P3S +
				AMP_C10H14N5O7P_r+PPi_H4O7P2_r->ATP_C10H16N5O13P3_r
				+CoA_C21H36N7O16P3S_r+EPA_C20H30O2_r
HMR_3752	4	Glycine, serine and threonine metabolism	ACADSB	FADH2_C27H35N9O15P2_m+methacrylyl-CoA_
				C25H40N7O17P3S_m->FAD_C27H33N9O15P2_m+
				isobutyryl-CoA_C25H42N7O17P3S_m
HMR_3820	4	Arginine and proline metabolism	ALDH4A1	1-pyrroline-5-carboxylate_C5H7NO2_m+H2O_H2O_m->
				L-glutamate 5-semialdehyde_C5H9NO3_m
