# Supplementary material for: Mechanistic Modeling of Gene Regulation and Metabolism Identifies Potential Targets for Hepatocellular Carcinoma
Source: Front Genet. 2020 Dec 23;11:595242. doi: 10.3389/fgene.2020.595242 (PMC7786279; doi:10.3389/fgene.2020.595242)
Supplement: Supplementary Table 5 — 28 core genes filtered according to our research. [file Table_5.CSV]

Influential genes for HCC					microRNAs in liver tissue with higher connection to the 28 influential genes
Gene	Source
IDI1	20 common SGD				hsa-mir-26b-5p
SQLE	20 common SGD				hsa-mir-124-3p
FDFT1	20 common SGD				hsa-mir-92a-3p
CRAT	20 common SGD				hsa-mir-24-3p
EBP	20 common SGD				hsa-mir-155-5p
SLC22A5	20 common SGD				hsa-mir-1-3p
PMVK	20 common SGD
CYP51A1	20 common SGD
HMGCR	20 common SGD
DHCR24	20 common SGD
MVK	20 common SGD
HSD17B7	20 common SGD
NSDHL	20 common SGD
DHCR7	20 common SGD
ACACB	20 common SGD
LSS	20 common SGD
MVD	20 common SGD
SC5D	20 common SGD
ACADSB	20 common SGD
CMPK1	20 common SGD
CTBP1	3+5overlapped TF
HTATIP2	3+5overlapped TF
ETV7	3+5overlapped TF
TRIM16	3+5overlapped TF
CREB3L3	3+5overlapped TF
RORC	3+5overlapped TF
HNF4A	3+5overlapped TF
MCM6	3+5overlapped TF
